# Supplementary material for: IL-1β, IL-23, and TGF-β drive plasticity of human ILC2s towards IL-17-producing ILCs in nasal inflammation
Source: Nat Commun. 2019 May 14;10:2162. doi: 10.1038/s41467-019-09883-7 (PMC6517442; doi:10.1038/s41467-019-09883-7)
Supplement: Supplementary file 3 — Supplementary Data 1 [file 41467_2019_9883_MOESM3_ESM.xlsx]

## Sheet: Sheet1
Symbol	Fresh D1	Fresh D2	Fresh D3	Type2 D1	Type2 D2	Type2 D3	Type3 D1	Type3 D2	Type3 D3
OR4F5	3.78666	4.14489	3.59184	4.26233	3.72613	4.17373	4.42998	3.6399	4.02509
SAMD11	6.2235	6.00459	6.46643	6.25103	5.82165	5.96822	6.21535	6.1797	6.21642
KLHL17	5.96046	5.58577	5.96899	6.10834	6.28366	6.45332	6.18617	6.4856	6.41289
PLEKHN1	5.20486	4.84337	4.73692	4.75674	4.57429	4.86687	4.77183	4.96936	5.10883
ISG15	6.91545	6.97639	7.09556	8.17926	8.10347	8.09573	7.46054	8.10832	7.1613
AGRN	5.24244	5.02997	5.13398	4.93764	4.78214	5.31949	5.49247	5.21761	5.00565
LINC01342	3.48763	4.00722	3.14864	3.19497	3.0783	3.54539	3.42344	2.73915	4.01663
TTLL10	6.88083	6.64485	7.06674	5.50617	5.95223	5.37089	5.89124	5.13169	5.2462
B3GALT6	4.52391	4.09786	4.64908	5.50514	5.37903	5.90544	5.61862	5.43091	5.38088
SCNN1D	4.33581	4.72754	4.32276	4.93353	4.00035	4.63814	4.6413	4.54726	4.56329
PUSL1	4.71654	4.73327	5.05559	4.57269	4.58398	4.74714	5.20947	4.80195	4.72867
CPTP	4.33426	4.366	4.42289	4.16761	4.39856	5.03228	4.80154	4.23408	5.19347
TAS1R3	4.41086	4.16151	4.82926	4.04365	3.94869	3.90457	4.60907	4.31219	4.42445
TMEM88B	5.38832	4.4564	5.15546	5.42369	5.24166	4.97029	4.55695	5.07045	5.20761
VWA1	5.17745	4.95991	4.95626	5.05742	5.18378	5.50624	5.05442	5.27659	5.02827
ATAD3C	3.41398	2.85861	3.36912	3.3179	3.19942	3.32349	3.71587	3.02689	3.2162
MIB2	6.19351	5.74805	5.90099	5.45362	5.16903	5.25513	6.03796	5.93726	6.18204
CALML6	3.46358	3.84828	3.67475	3.18342	3.06681	3.25681	3.04258	3.66084	3.28017
GABRD	3.39265	3.07485	2.95696	3.36882	3.33249	3.24734	3.92224	3.32574	3.59247
PRKCZ	4.84102	5.41729	5.35971	3.85026	4.78371	3.9075	5.06965	5.47143	5.15986
SKI	6.93123	7.06584	6.81911	4.95143	4.9885	5.28374	6.59021	6.73438	6.22405
RER1	7.65621	7.52913	7.34877	9.14268	9.01426	9.31329	9.03682	9.47605	8.98686
PRXL2B	6.28658	6.26322	5.93074	6.29303	6.2642	6.19223	6.34378	6.01359	6.57038
ACTRT2	3.31495	3.00469	3.09852	3.51716	4.00041	3.41918	4.04311	3.48993	4.2934
PRDM16	4.00223	4.54002	3.97764	4.65938	3.82281	3.94184	4.56507	3.7743	4.30865
ARHGEF16	4.44764	4.58746	4.44579	4.19304	4.36352	4.28993	4.27734	4.39821	4.5201
TPRG1L	7.61788	7.71803	7.57984	7.23725	7.21006	7.0631	7.37064	7.44201	7.62401
TP73	3.93598	4.08186	3.97671	3.96543	4.35394	5.02695	3.87173	3.45137	4.19185
CCDC27	3.51978	2.73503	2.62145	2.57972	3.10005	3.31779	3.35067	2.37755	2.52144
SMIM1	6.08561	5.48353	5.86515	5.66957	5.93928	5.95869	5.29278	5.81944	5.8786
DFFB	5.69296	5.70822	5.76274	5.77198	5.9201	6.36916	6.76278	6.43204	6.43537
AJAP1	2.39081	1.68813	1.99794	1.77337	2.48605	2.11098	2.5859	1.74952	2.39236
KCNAB2	8.99334	8.42503	8.7315	8.85185	9.10571	9.21729	10.3573	10.4432	10.7518
RNF207	6.10005	6.08555	7.00518	5.30488	5.21754	6.02929	5.01763	5.04511	5.07759
LINC00337	5.98195	6.54574	6.20364	6.45267	6.31155	6.12808	5.98149	6.10493	6.42935
HES3	4.14023	4.79184	3.99104	3.85737	4.04481	3.77474	4.22927	3.77399	4.45536
ESPN	6.3066	6.19745	6.49864	6.12941	6.10332	6.32314	6.27915	6.23695	6.45681
TAS1R1	3.05015	2.70723	3.37951	2.67387	3.01375	3.63219	2.83702	3.32303	2.67955
ZBTB48	3.84031	3.1612	3.48753	3.52696	4.03527	3.68537	4.24923	4.70894	4.50044
PHF13	4.36735	4.36971	4.28447	4.80021	4.62273	4.55912	4.66944	4.53062	4.8807
THAP3	4.02376	4.10979	3.58503	4.41562	4.69925	4.09153	4.58117	4.60366	4.84241
CAMTA1	9.78967	9.86086	9.92809	10.4788	10.0898	10.2286	10.0698	10.3114	9.8025
VAMP3	6.01401	5.92811	5.25076	5.77754	5.08283	5.79794	6.21503	6.48347	6.28836
PER3	5.15383	5.06423	4.79974	3.89811	3.70866	3.29484	4.17169	4.39473	4.24776
PARK7	10.7474	10.4602	10.4465	12.537	12.1086	12.3293	11.623	11.8232	11.4317
SLC45A1	4.13878	3.94205	4.17756	3.95687	3.60674	4.41026	3.83905	3.65813	4.04572
CA6	3.05823	3.59331	2.99607	3.82302	3.06223	3.78514	3.22486	3.00776	3.47471
H6PD	6.09141	6.10821	6.20598	5.45139	6.57905	6.62029	6.53253	6.76367	7.33221
SPSB1	6.08038	5.79452	5.54654	6.72721	6.54827	6.85989	7.32871	7.40888	8.33461
SLC25A33	5.51977	6.27004	6.28449	6.1326	5.49517	5.56276	5.65954	5.62605	4.79918
TMEM201	6.35461	6.05827	6.37494	6.05019	6.21326	6.30569	5.91889	6.08619	6.54676
PIK3CD	8.05763	7.59123	8.05855	8.13128	8.5658	8.9897	9.69032	9.50637	9.87265
NMNAT1	2.39444	1.8262	2.51894	3.44929	3.69305	3.23104	3.94403	3.59672	3.29048
RBP7	3.08073	2.58273	2.31973	2.18931	2.61075	2.56948	2.51954	2.65942	2.43666
UBE4B	7.36364	6.90169	7.14215	7.38252	7.09351	7.03247	7.6426	7.85912	7.78736
KIF1B	4.6375	5.00232	4.32562	4.04189	4.62074	4.5093	5.8038	4.81799	4.97747
PGD	4.17536	4.21597	4.49783	4.94874	4.57601	5.52729	6.00508	6.10991	6.28182
CENPS-CORT	5.16816	4.85422	4.28968	5.18605	5.65248	4.81992	5.30647	5.67411	5.48116
PEX14	5.57258	5.00033	5.7333	5.0128	5.63642	5.52825	5.9536	6.14699	6.02793
TARDBP	6.1877	6.21405	6.13808	7.5883	7.071	6.94254	7.44905	7.69752	7.16053
ANGPTL7	4.07228	4.64421	4.01607	3.9652	3.38215	3.72133	3.9885	3.92456	4.23158
UBIAD1	8.85968	8.67326	8.72765	8.40923	8.54348	9.07002	9.84716	10.0892	9.42232
DISP3	4.96716	5.12834	5.19922	5.01765	5.01483	5.25802	4.93696	5.06635	5.27511
FBXO44	5.12099	5.258	5.28846	5.25651	4.90796	4.94074	5.37273	5.77196	5.49107
FBXO6	4.16235	4.36124	4.82537	5.05114	5.54584	5.84938	5.38453	5.83721	5.10759
DRAXIN	4.28651	4.24368	3.96995	3.8762	3.58863	3.4976	4.46271	4.84263	4.20102
AGTRAP	4.5867	4.95868	4.64387	5.2184	6.36033	6.36489	5.18195	5.33479	4.50987
C1orf167	5.75526	5.07124	5.11538	5.04888	5.11606	4.80719	5.3776	4.8048	5.51216
PLOD1	6.29991	6.3147	6.21787	7.17702	6.5651	7.13679	7.08381	7.41633	7.48076
MFN2	6.97156	6.96608	7.65749	6.44714	6.48601	6.14759	7.64433	8.07415	7.40846
MIIP	6.61013	6.08148	6.37077	6.94165	6.97062	8.37418	7.21038	8.1751	7.22942
TNFRSF8	6.08247	4.95809	5.12668	7.33446	6.95413	7.75368	7.75135	7.82232	7.76725
TNFRSF1B	6.34349	6.04841	5.89717	7.94922	8.39758	8.17091	8.14738	9.57928	8.62222
VPS13D	3.78398	3.92191	4.36936	5.76962	5.65263	5.05043	4.16533	4.70725	4.85934
AADACL4	3.26691	2.96322	3.05615	3.34104	3.19999	2.47051	3.25591	3.1115	3.4471
AADACL3	3.06122	2.65601	3.2005	3.14514	3.07174	3.17006	2.71979	3.12576	2.71609
C1orf158	2.4837	2.05731	2.56619	2.82751	2.70926	2.20599	2.09868	2.65816	2.39693
PRAMEF12	4.26202	4.09095	4.25574	4.32067	3.84894	4.33453	4.27696	3.96297	4.02946
PRAMEF1	2.03032	1.91829	1.94683	2.02222	1.94671	2.08537	2.19865	2.22569	2.26184
PRAMEF2	3.27415	2.97024	3.46457	3.46377	2.89211	3.92029	3.41922	3.01634	3.71599
PRAMEF7	3.68704	3.5351	3.07763	3.91414	3.8539	3.48052	3.82982	3.30823	3.809
PRAMEF9	2.5567	2.17815	2.53923	2.82317	2.84939	2.62138	2.70828	3.13057	2.38589
PRAMEF5	4.78851	4.22408	4.85293	5.20363	4.89963	4.82386	4.63186	4.60104	4.5348
PRAMEF17	2.29515	2.26801	1.90027	2.81319	2.39522	2.81828	2.30498	2.49654	2.01182
PRAMEF20	2.49364	2.75578	2.8367	2.51429	2.51475	2.05938	2.10243	2.61263	2.39393
PDPN	1.68359	2.14548	2.42971	2.25287	2.72859	2.44088	2.71466	2.42976	2.08107
PRDM2	6.98213	6.79586	6.93893	5.91576	6.30565	6.26727	6.42137	6.84835	6.59675
KAZN	4.67741	4.73295	4.70828	4.70153	4.63491	4.7733	4.70519	4.44031	4.20483
TMEM51	4.04604	3.6556	4.74394	5.49377	6.11637	6.56541	4.05092	3.74108	4.13611
EFHD2	7.6624	7.32406	8.05664	9.56516	9.41102	9.9729	8.69732	9.30763	9.03658
CTRC	4.69715	4.32528	4.6314	4.14685	3.92593	4.59339	4.45858	4.29676	4.52314
DNAJC16	7.96049	7.73676	7.3799	8.62438	8.46387	8.56505	8.57601	8.80126	8.76083
RSC1A1	6.39733	6.69094	6.15132	4.70026	4.40052	5.43647	6.10996	6.76187	6.63259
PLEKHM2	7.98946	8.18849	8.20701	7.43391	7.91325	7.8173	8.2484	8.22857	8.06945
SLC25A34	6.70635	7.20659	6.72815	6.47448	6.57137	6.49872	6.6729	6.3259	6.35758
TMEM82	4.44197	4.52071	4.58859	4.61961	4.6882	4.87321	4.10512	4.77943	4.89039
FBLIM1	4.69536	4.95078	4.90979	5.36815	5.1804	5.23494	5.27265	5.41321	5.0615
SPEN	7.32419	6.93929	7.17527	6.9636	6.91954	6.32297	7.78235	8.1773	7.05661
SRARP	5.0012	4.82679	4.90375	4.53491	4.72369	4.06312	4.68503	4.45684	4.74479
CLCNKB	3.15086	3.76443	3.32	3.65445	4.10958	3.61354	3.8208	3.59486	4.21405
NECAP2	7.13998	6.97002	7.25688	6.65277	6.76281	6.98092	7.39674	7.45329	7.16278
PADI1	4.57894	4.43172	4.54909	4.82523	4.45943	4.13953	4.2307	4.4508	4.4489
PADI3	3.35227	3.75098	3.72052	3.96287	3.45983	3.51902	4.05136	3.58602	4.64572
PADI4	3.27046	3.80188	3.55955	3.50495	3.94171	3.64914	3.55191	3.51791	3.42598
PADI6	3.4225	3.51243	2.9462	3.44694	3.23587	3.22186	2.95043	3.77909	3.09276
ARHGEF10L	3.82275	4.17724	4.34751	5.19716	4.34316	4.5195	4.36728	4.54665	4.52865
ACTL8	3.38731	3.07376	3.50554	3.16408	2.82347	3.19083	3.02208	3.1837	3.31053
IGSF21	3.6892	2.99825	3.82828	3.59119	3.53027	3.9349	4.06188	3.97031	3.92641
KLHDC7A	3.02904	2.56361	2.78335	2.6009	2.38119	2.8103	2.3712	1.80805	2.17272
PAX7	4.01853	4.54845	4.49757	4.23925	4.24007	4.1654	4.54316	4.46843	4.41421
MRTO4	4.01029	4.09495	4.18601	4.83236	4.68214	5.21854	5.75379	6.07314	5.24564
PQLC2	6.32275	5.91842	6.39336	7.24086	7.55467	7.55225	7.1356	7.13924	7.67562
HTR6	3.01261	3.1261	3.77251	3.92587	3.42557	4.04637	3.94936	3.42358	3.96139
OTUD3	5.2573	5.62375	5.63231	4.83725	4.84714	5.40651	5.79267	5.55458	5.7237
PLA2G5	5.68475	5.30807	5.61041	5.66966	5.43654	5.54468	5.17557	5.33617	5.58664
PLA2G2F	4.31426	3.99717	4.19558	4.72945	5.01375	4.7658	4.35701	4.19904	4.08381
UBXN10	4.95931	4.28686	4.27379	3.90627	3.879	3.98799	3.90227	3.64598	4.0734
VWA5B1	3.66314	3.51173	3.72221	3.525	3.21723	3.37659	3.64284	3.54592	3.38643
FAM43B	3.78987	3.33108	3.29176	3.39359	3.37108	3.57899	3.40224	3.02111	3.6705
CDA	3.02198	2.53519	2.82434	2.6115	3.03002	2.46505	2.87603	3.29159	2.82014
PINK1	5.62653	6.29478	5.51559	7.21173	7.43275	7.09487	6.45007	6.28636	6.75091
NBPF3	4.21652	3.75078	4.55272	4.36141	4.40343	4.14241	4.91195	5.0122	4.37795
ALPL	3.60865	3.67003	3.01074	3.0133	3.36139	3.17793	3.20486	3.26296	3.34218
LDLRAD2	5.9538	5.20063	5.72255	4.77325	5.14353	5.35312	5.57349	5.37784	5.29487
CELA3B	4.86697	4.60648	4.54159	4.71172	5.31073	4.64472	4.40594	4.54026	4.74698
CELA3A	3.92004	3.45686	3.72899	4.17086	3.84113	4.31023	3.38698	3.05501	3.48219
CDC42	10.7924	10.6404	10.7421	9.89325	9.40597	10.0095	10.76	10.9738	10.6442
ZBTB40	6.21232	6.58169	6.48819	5.65964	6.4315	6.59361	6.74324	6.39767	6.76993
EPHA8	4.92437	4.36775	4.3727	4.25721	4.71658	3.88526	4.26012	4.36124	3.93419
C1QA	5.20152	5.23983	5.10946	5.29437	4.98569	4.83783	4.94807	4.87394	5.17109
C1QC	5.05118	5.09686	4.79979	4.86346	4.51684	5.40901	4.92439	5.30447	5.10942
C1QB	4.62781	4.32607	4.13358	4.78151	4.42971	4.58852	4.19202	4.31083	5.01574
EPHB2	3.81956	3.24083	3.30983	4.58067	4.61233	4.77282	3.78839	3.41734	4.04559
KDM1A	6.70435	7.21517	6.19923	7.42476	6.64132	6.60355	6.98622	6.70108	6.99954
ZNF436-AS1	6.44008	6.33341	6.07731	6.46145	5.9801	6.102	6.1089	5.9652	6.028
RPL11	11.6359	11.4839	11.5261	11.8058	11.6971	11.726	11.5216	11.4864	11.4359
ELOA	4.72651	4.49372	4.66136	4.40823	4.04287	4.37524	5.07875	5.55933	4.38319
PITHD1	8.42337	8.47344	8.29766	7.25026	7.25106	7.69497	8.27172	8.13618	8.30525
LYPLA2	7.86266	7.77039	8.06526	8.29357	8.75162	9.02542	9.00785	9.26894	9.08907
PNRC2	9.25961	9.5393	9.2355	9.56236	9.17745	8.84541	9.21069	9.72567	9.47648
GRHL3	3.98947	3.70227	3.38595	4.8569	5.39552	5.00887	3.96774	3.42921	5.50362
NIPAL3	5.71993	4.73287	5.37202	5.73265	5.58353	5.40534	6.34376	5.88437	5.78421
RCAN3	7.0431	6.56285	5.5677	5.10324	4.12874	4.56969	5.93729	6.16037	5.81656
NCMAP	5.29383	5.57896	4.91694	4.93387	5.10305	4.88561	4.94607	4.83755	5.06775
CLIC4	8.2489	8.54911	8.99766	8.44577	8.11359	7.91359	8.52491	8.92343	8.65852
RHD	3.78801	3.84862	3.71814	4.23228	3.89649	3.66904	3.79466	3.79355	3.91315
TMEM50A	9.27838	9.23801	9.2988	10.5404	10.0193	10.0883	10.2681	10.1508	9.73906
MACO1	5.64285	5.85911	5.48099	7.24347	6.78782	5.97218	6.16396	6.59808	6.07129
LDLRAP1	6.89057	6.24098	5.63776	6.07402	6.57447	6.44056	5.88557	6.33888	6.24821
MAN1C1	5.42735	5.95133	5.13753	9.90865	10.3851	9.62714	7.76902	8.59842	8.23778
EXTL1	4.77462	4.15472	4.54728	4.72264	4.76783	5.33949	4.6981	4.25959	4.86539
PDIK1L	3.26302	4.07328	4.37135	4.20858	4.76922	3.76345	4.56774	4.27073	4.29203
FAM110D	2.00026	1.96093	2.41382	2.16982	2.37942	2.75073	2.43456	2.16796	2.62754
ZNF593	4.52968	4.50142	4.72964	5.59156	5.11447	5.89694	5.03796	5.7364	4.74483
CNKSR1	4.14347	2.67626	3.67278	3.40177	3.03209	3.3384	3.10816	3.62672	3.30907
CATSPER4	2.50748	2.64545	2.39035	2.43827	1.95046	3.32481	2.34036	2.92331	2.70059
CEP85	4.76268	4.44754	4.84901	4.79705	4.8223	5.1192	6.38042	6.46076	6.80788
SH3BGRL3	7.59364	7.59942	7.08298	7.48828	7.52601	8.37281	8.48493	8.46681	7.97738
CD52	6.28577	6.20517	6.31668	6.40455	6.24444	7.41578	7.60845	6.96213	6.99079
LIN28A	4.28654	4.14977	4.28941	4.34999	4.29364	4.74501	4.07568	4.11522	4.55086
DHDDS	6.39174	6.07472	6.17751	6.85857	7.15405	7.59999	7.53125	7.76135	7.33635
HMGN2	7.92491	7.85798	7.9129	8.89189	8.83921	9.3427	9.35308	9.28964	9.63569
RPS6KA1	6.13833	6.13476	6.38542	5.7869	5.44825	5.67774	7.09947	7.49415	6.92967
ARID1A	8.10826	7.79212	8.21282	7.96276	7.50455	7.74643	8.00365	8.17657	8.33616
PIGV	5.81752	5.54805	5.69057	5.88284	5.12463	6.20873	5.65294	5.22009	4.99872
ZDHHC18	8.83548	8.51315	8.78626	6.27015	6.76937	6.97282	8.25355	8.44011	8.34912
SFN	5.29972	5.40345	5.74143	4.4614	4.55161	4.75969	5.03943	5.30311	5.42669
NUDC	7.07195	6.83505	6.83867	6.4609	6.54593	6.88915	7.51013	8.00122	7.64828
TRNP1	4.52953	4.49416	4.57406	4.79224	4.09713	4.31056	4.26224	4.60445	4.47242
WDTC1	7.61848	7.6736	7.75158	8.18044	8.43927	8.57772	8.62433	8.84731	8.92918
TMEM222	6.09022	5.97306	6.11107	5.63982	6.16036	6.12007	7.04677	7.03658	6.841
SYTL1	7.04158	6.35053	6.93605	5.52324	6.20092	5.67906	6.17543	6.87673	6.03737
GPR3	4.41304	4.40808	4.57033	4.0021	3.17793	4.17981	5.28974	5.54374	3.70216
FAM76A	5.61769	4.84812	5.56189	4.23248	4.10134	4.19546	5.03806	4.30197	4.31223
STX12	6.00863	6.4173	5.73017	6.42461	6.49965	6.24909	6.27274	5.99446	5.95266
PPP1R8	6.84026	7.10968	7.19995	7.26593	7.10582	7.53874	9.07148	8.83245	8.90262
THEMIS2	5.54943	5.18557	5.47255	4.75239	4.85817	5.09313	6.1126	5.29319	5.34412
SMPDL3B	4.58827	4.68707	4.28677	4.66638	4.64815	4.82087	4.60239	4.31075	4.44021
XKR8	6.18915	5.93408	6.19597	5.75529	5.82281	5.87706	6.15225	6.21517	6.50643
ATP5IF1	8.97492	8.70279	8.80606	9.37129	9.01283	9.34706	9.31966	9.55128	9.40496
SESN2	5.19424	4.76471	5.62905	5.18797	5.34761	5.52728	5.31848	4.99306	5.16817
MED18	5.33644	4.85991	5.30946	5.61452	4.84441	5.14356	6.16208	5.8987	6.22457
PHACTR4	7.04577	7.96931	7.94754	7.55622	7.02501	7.04622	7.73339	7.33038	7.47134
RCC1	5.13451	5.28537	4.99652	5.34111	4.99969	5.28939	6.50233	6.77175	6.65587
TRNAU1AP	3.93429	4.95689	4.78858	4.63371	5.00166	4.77532	4.86468	5.151	5.67735
RAB42	4.237	3.4635	4.14571	4.60587	4.23783	4.23352	4.33269	3.53963	4.60591
GMEB1	5.88206	6.61787	5.94501	7.23771	6.38975	6.85097	7.45538	7.76759	7.27294
YTHDF2	6.26435	6.69282	6.72073	6.06597	5.86236	5.43531	7.06043	6.88286	6.45154
OPRD1	3.46264	3.36953	2.67623	3.74514	3.10723	3.49282	3.29118	3.08346	3.91516
EPB41	9.35947	9.4064	9.35689	9.36296	9.37645	8.80387	10.1079	9.85742	9.6511
PTPRU	3.65991	3.71661	3.74244	4.49499	3.9528	4.0846	4.20434	4.46183	4.04919
ZCCHC17	5.19843	5.25875	4.87315	7.44641	7.05031	7.19722	7.82906	7.28328	7.43143
SERINC2	5.63703	4.81573	4.95088	6.29004	5.77719	6.74081	5.73705	6.10103	6.30716
LINC01225	4.66047	4.68996	4.77589	5.50483	4.87869	4.70712	5.12796	5.13327	4.97069
TINAGL1	2.30228	2.61405	2.58037	2.69679	2.66944	2.68293	2.68921	2.3043	2.38951
HCRTR1	4.42204	4.52031	4.47726	4.32809	4.48502	4.74681	4.00119	3.99759	4.62246
KHDRBS1	8.32272	7.95517	8.17869	8.8148	8.27751	8.0337	8.87685	9.09488	8.57492
TMEM39B	4.9245	4.65196	4.77642	6.63487	5.91122	6.89802	5.75943	5.64336	5.89753
KPNA6	9.0227	8.88628	8.88405	8.76185	8.26469	8.22282	9.17268	9.58105	9.05709
TXLNA	5.6742	4.60731	5.27949	5.81116	5.68578	6.14661	6.87572	7.22361	7.10005
CCDC28B	5.76765	5.57985	5.94959	7.44768	7.17342	7.63759	5.70149	5.38127	6.10216
IQCC	5.30466	5.22167	5.38618	4.57366	4.49043	4.41619	4.27162	4.69763	4.95973
DCDC2B	4.33073	4.11102	4.12881	4.16978	4.38227	4.31733	3.69411	3.70835	4.28904
EIF3I	7.15155	7.31998	7.24967	7.11115	6.70531	7.22014	7.78062	7.78578	7.30807
FAM167B	4.927	4.77677	5.0716	4.7554	4.67258	4.68955	4.92539	4.23628	4.68593
LCK	6.4975	5.96649	6.15445	3.9932	5.89429	5.90332	7.76062	8.07234	8.00125
HDAC1	7.40829	7.61651	7.58336	8.50502	8.35782	8.40228	8.75299	8.97009	8.94431
RBBP4	8.10895	8.33764	8.40398	7.40193	6.98331	7.28511	7.98731	8.2189	7.88917
KIAA1522	3.79698	3.29615	3.62612	3.26816	4.07082	4.11713	3.80834	3.40513	3.47872
S100PBP	4.09956	4.32212	3.34539	5.63979	5.80138	5.61516	5.73005	6.3597	6.3773
HPCA	5.12625	5.32367	4.92605	4.62937	5.22752	5.41037	5.32343	4.69171	5.3105
AZIN2	4.59945	3.22941	3.97378	4.26876	5.71665	4.39097	4.30924	4.01912	4.25073
ZNF362	5.9106	5.75518	6.28515	5.49465	5.99692	6.30299	6.41504	5.91442	6.11484
ZSCAN20	4.07192	3.76065	3.86144	3.98813	4.08764	4.22987	3.83137	4.01052	3.58262
HMGB4	1.52271	2.11577	2.64818	1.81827	2.08312	1.93159	1.87438	1.91933	1.92968
C1orf94	3.02464	3.04135	3.60027	3.65625	3.85655	3.65413	3.83196	3.47646	3.67283
GJB5	4.10303	3.91711	3.70324	4.47656	4.09062	4.38262	4.27228	3.64877	3.96566
GJB4	3.20845	3.40205	3.24425	3.85628	3.79737	3.81953	3.77224	3.0431	2.98402
GJB3	1.90931	2.48886	2.40961	2.9422	2.43893	2.60996	2.80002	2.62008	2.20509
GJA4	6.173	6.79289	6.22778	6.28845	6.36132	6.33627	5.89762	5.70538	5.59413
ZMYM1	3.83066	3.11921	2.97274	3.81016	3.32438	3.94147	4.27716	4.26763	4.56548
ZMYM4	5.91369	6.01791	6.06754	7.24172	7.08612	6.58588	6.4472	6.88876	6.66857
NCDN	5.40928	4.92928	5.19113	5.78853	5.85979	5.62616	5.75936	5.42455	5.60896
TFAP2E	4.13943	4.43753	3.92731	3.13887	3.92909	3.32727	4.11702	3.8201	3.35208
AGO4	5.54857	4.85453	6.13851	5.81497	5.56774	5.75948	6.81008	6.85273	6.75624
AGO1	8.08467	7.76232	8.31648	8.37496	8.55441	8.33015	8.51541	8.33263	8.50117
AGO3	6.66584	6.66938	6.77913	7.73701	7.47751	6.17469	7.2499	7.6079	6.71213
TEKT2	4.34266	3.93954	4.34135	3.52426	3.99436	3.95413	4.18493	4.51065	4.16683
ADPRHL2	5.14397	4.9953	5.29823	5.52097	5.30285	4.80933	5.67674	5.84971	5.44844
MAP7D1	8.0319	7.99964	8.10102	7.63259	7.40353	7.50211	7.7589	7.65139	7.98379
THRAP3	5.96849	5.705	5.91102	6.91339	6.36836	6.01594	7.99642	8.18818	7.723
ZC3H12A	9.44563	9.30719	9.32485	7.27766	7.10349	7.62401	8.86681	8.94585	8.23552
DNALI1	5.75163	5.9904	5.77241	5.7222	5.66782	5.52444	5.57118	5.13517	5.83766
CDCA8	3.23579	3.96077	3.9409	6.02877	5.83319	6.33952	7.61425	7.62663	8.05542
MANEAL	5.11794	4.29157	4.5805	5.08079	4.69147	5.20037	4.70965	4.5426	4.62431
C1orf122	6.30104	5.87984	6.19907	6.80861	6.28932	6.92937	6.21459	6.65697	6.41377
UTP11	5.39222	5.12225	4.35484	6.40052	6.24046	5.59653	7.66345	7.36122	6.66627
AKIRIN1	6.59799	6.46063	6.56	4.90671	5.02399	5.35596	6.09053	5.99674	5.86944
NDUFS5	9.9548	9.76226	9.97674	10.7702	10.8456	10.9968	10.6003	10.9362	10.6539
MACF1	9.48315	9.48996	9.43662	9.84993	9.4416	9.00664	9.72889	10.3293	9.46363
BMP8A	3.32392	3.87787	3.87606	3.31912	4.02831	3.29606	3.93929	3.66204	3.54066
OXCT2P1	5.66355	5.42492	5.70256	5.4179	5.36328	5.1742	5.09853	5.39533	5.30921
PPIE	5.56836	5.80823	5.17116	6.78362	6.44111	6.92677	7.05094	7.32423	6.82043
MFSD2A	6.18922	5.57184	5.91258	6.13453	6.36785	6.37414	6.04513	6.52464	5.53142
CAP1	8.68552	8.54912	8.43929	9.51493	9.25784	9.60302	10.316	10.7144	10.5277
RLF	7.44494	7.05259	6.90987	6.54164	6.54088	5.66083	5.82703	6.58693	5.87711
TMCO2	2.42185	2.3773	2.50573	2.53694	2.32923	2.71405	2.36939	2.45657	2.55163
ZMPSTE24	6.43895	6.43113	6.365	6.5861	6.30949	6.50328	7.20127	7.49843	7.04858
SMAP2	9.80189	9.42615	9.59237	9.64275	9.94086	9.55029	10.0446	9.89102	10.0543
ZFP69B	3.01745	2.76198	2.86379	3.39055	3.04023	2.89695	3.6454	3.78234	2.28809
ZFP69	2.66461	1.78111	2.54348	2.50744	2.47136	3.35205	2.5995	2.52008	2.37016
EXO5	3.96332	3.64807	4.61425	4.35361	4.39034	4.234	4.79519	5.65935	4.22434
ZNF684	6.42781	6.56974	6.63771	6.10191	5.83392	6.26113	6.35672	6.58064	5.6543
NFYC	5.17304	5.74827	5.90653	7.07921	7.30526	7.21106	7.70379	7.54997	7.42614
KCNQ4	3.27897	3.62876	3.95159	3.54671	3.96045	3.85779	3.6223	3.7254	4.31528
CTPS1	4.46222	5.02169	4.89348	5.72456	5.71431	5.23407	6.26903	6.58372	6.15325
FOXO6	4.50862	4.95878	4.77454	5.16351	4.76371	5.31398	4.84807	5.22157	4.79329
GUCA2B	3.6808	3.96815	3.92752	4.25321	3.91569	3.94449	3.86954	4.08458	3.70628
RIMKLA	4.09236	3.63595	4.41908	4.79617	4.70938	4.54285	4.54269	4.31807	5.04508
PPIH	6.27104	6.03382	5.65207	7.82846	7.20286	7.83304	7.50107	7.5634	7.39237
YBX1	9.97315	9.78887	9.8325	10.0356	9.19037	9.51014	10.2306	10.3307	10.4207
ERMAP	2.56959	2.67559	3.06698	3.37816	2.8766	3.17574	3.8228	4.17544	4.82588
ZNF691	4.33419	3.47717	4.11667	4.08363	4.40536	4.50931	4.77692	4.53934	4.94617
CFAP57	2.76951	3.82094	3.11354	2.52488	1.9347	2.39686	1.71516	2.74298	1.88945
TMEM125	4.40206	4.52215	4.52879	3.87076	3.47229	3.43145	4.12297	3.82471	4.01338
TIE1	4.78258	4.70904	4.54619	5.64743	5.37413	5.36918	5.24565	5.36653	5.51804
MPL	1.98099	1.84974	2.10938	1.73216	1.76831	1.73472	2.06187	1.99807	2.72327
CDC20	4.80326	4.61997	4.11141	7.12897	5.82297	7.2569	7.20827	6.79601	7.10252
SZT2	6.52442	7.03076	7.02861	5.37455	6.39633	7.00003	6.72878	6.574	7.05597
PTPRF	3.81379	3.58384	3.91813	4.46736	4.19161	4.30547	4.28189	3.91116	4.04033
KDM4A	4.87605	4.45992	4.77012	3.84066	3.81278	4.63904	5.37763	5.54857	5.55587
ST3GAL3	5.00988	5.58831	5.33204	5.38315	5.22377	5.06114	5.27093	5.87163	5.31948
ARTN	5.90644	5.86001	5.94028	6.1091	5.61137	6.24793	5.74675	5.78297	5.88333
IPO13	5.65579	5.54073	6.19753	6.16351	6.31951	6.63634	6.85764	6.80314	6.97171
DPH2	7.11151	6.66163	6.52093	6.66501	6.36271	7.03005	7.46458	7.6209	7.39415
ATP6V0B	8.25987	7.84079	7.94729	10.1887	9.91204	10.2089	9.39363	9.71801	9.33208
B4GALT2	4.99427	4.81094	5.55359	5.69455	5.77919	6.26963	6.1733	6.27823	5.93909
CCDC24	5.53537	5.6679	5.27209	5.297	6.16176	6.17001	5.63805	5.17698	5.13367
KLF17	4.39628	5.15347	4.65548	4.36209	3.88251	4.65067	4.74608	4.78956	4.8613
DMAP1	5.69544	5.61444	5.5331	5.84641	5.71686	5.53341	6.1832	6.02802	5.98853
RNF220	8.9278	8.6392	9.13654	8.14023	8.1187	8.22549	9.18326	9.04158	8.88291
ARMH1	4.56279	4.65349	4.41155	4.50939	4.47101	4.59782	4.76313	3.69039	4.45936
KIF2C	2.59424	1.65651	2.89252	3.97592	3.78389	4.8836	5.63909	5.60679	6.24705
RPS8	12.6126	12.4692	12.5292	12.9308	12.7291	12.7211	12.6478	12.6035	12.4981
PLK3	5.73572	5.75496	5.56138	5.14375	5.30341	5.69427	6.55478	6.75216	5.87319
BTBD19	4.93051	4.99395	4.45477	4.3531	4.00121	4.31524	4.43534	4.3748	4.64719
UROD	4.63169	5.31814	5.03586	6.07012	5.46117	5.62841	6.44136	6.18873	6.12573
HPDL	4.09196	3.77583	3.95205	4.59845	4.59348	4.2139	4.42105	4.63468	4.27561
TOE1	8.24988	8.55805	8.25923	6.54767	6.49573	6.84421	7.96862	7.9529	7.55336
MMACHC	4.62785	4.33086	4.58611	6.35697	6.27296	7.09709	6.27799	5.72381	6.57212
AKR1A1	7.66286	7.41614	7.59681	9.24703	8.86875	9.19212	9.00943	8.9776	8.86079
NASP	4.9827	5.16146	5.00872	5.45078	5.58429	5.69234	5.40775	5.466	5.39779
TMEM69	4.89719	5.52121	5.04365	7.01405	6.78732	6.78585	6.69552	6.34102	6.13037
MAST2	4.65274	4.96168	5.22248	5.39102	4.94837	5.24297	5.36376	5.30474	5.89901
TSPAN1	3.1487	3.17368	3.578	4.02316	4.07215	4.12195	3.67232	3.72754	3.37454
LURAP1	5.15848	5.43749	5.54696	5.49248	4.98298	5.4292	5.28807	5.39	5.17154
RAD54L	2.5559	2.21746	2.91854	2.92107	2.50948	2.04996	3.12339	3.7763	4.8299
UQCRH	8.82261	8.96263	8.75512	10.3218	9.85861	10.3267	10.0834	10.0691	9.98727
NSUN4	6.80418	7.01196	6.41332	6.61066	6.50145	6.49774	6.59205	6.32919	6.27024
FAAH	4.77616	4.87527	4.09597	4.69097	5.243	4.99439	4.75454	4.23925	5.11328
DMBX1	4.23248	3.9844	4.33333	4.31095	4.24727	4.12836	3.85315	4.33874	3.80199
TEX38	4.45998	3.81603	3.64718	3.86114	3.50082	3.62254	3.57897	4.04593	4.03
CYP4X1	2.28218	1.65914	2.03325	1.42901	2.39136	2.95219	2.02897	1.97602	1.80463
CYP4Z1	2.52072	2.23898	2.74852	2.00175	2.31817	1.96253	2.73323	2.55683	2.32179
CYP4A22	3.31736	3.66933	3.92312	3.37298	3.54901	3.74309	3.47255	3.99222	3.43942
CMPK1	5.36624	4.7681	4.66551	5.41341	4.72425	4.67777	5.14289	5.04721	5.19897
FOXE3	5.50987	5.69653	5.52775	5.53563	5.22009	5.47738	5.39732	5.13176	5.52521
FOXD2	2.61852	2.5248	2.77431	3.0221	2.94369	2.98293	2.85929	3.3129	2.94827
SLC5A9	3.12317	2.60304	3.03568	2.8369	2.97167	2.82952	3.34327	2.53181	2.86188
ELAVL4	2.38678	1.94568	2.03755	1.9886	1.71548	2.02747	2.05189	1.76428	2.7561
CDKN2C	5.20296	4.21889	4.45064	6.98034	6.41428	6.31485	5.60018	5.6649	5.9001
C1orf185	2.57941	2.02052	2.17621	2.62419	2.13096	2.4461	1.95742	1.70214	2.34965
RNF11	6.50292	6.56845	6.66906	6.60257	6.21086	5.99452	6.58058	6.52359	5.94263
OSBPL9	4.61403	4.52075	5.49962	4.37704	3.79947	3.39838	5.60568	4.78614	4.87974
BTF3L4	7.57096	7.93668	7.90496	7.57499	7.61576	7.48716	7.93297	7.92979	7.52468
ZFYVE9	2.6465	2.84725	2.44344	3.71598	3.68516	2.69036	3.12312	2.34586	1.98774
PRPF38A	8.19135	8.2801	7.97367	8.54466	8.19206	8.12323	8.61266	8.96443	8.57342
GPX7	5.57265	5.35253	5.4254	5.73444	5.61132	5.6407	5.66987	6.15952	5.91398
SHISAL2A	7.07516	6.38476	6.87034	4.79488	3.90951	3.8245	5.71537	4.96118	5.0438
ZYG11B	6.51695	6.23314	5.56204	5.32357	5.00719	5.29155	4.09164	5.17914	5.47093
ZYG11A	2.34468	2.34108	2.45569	2.61643	2.40119	2.43574	2.62879	2.83168	2.93436
SCP2	5.46421	5.61816	5.84508	8.49663	8.07407	6.5687	8.39917	8.55381	8.17084
PODN	4.5468	4.8555	4.79828	4.77159	5.30298	4.52033	4.57209	4.91489	4.78398
CPT2	4.4578	4.58866	4.89995	4.67228	5.69451	5.0291	5.32921	5.57266	5.84113
DMRTB1	4.32119	4.42372	4.27725	4.2533	4.37272	3.89946	4.52512	3.92646	4.23505
DIO1	2.34022	2.24062	1.61779	2.03775	1.99274	1.8272	1.83826	2.3842	2.00826
LRRC42	4.32384	4.2494	3.89968	6.35797	5.75414	5.38475	5.94714	6.33029	5.57998
TCEANC2	4.36264	4.10678	4.2024	4.67033	3.98048	4.03303	5.33074	5.02572	4.87447
MRPL37	7.06127	6.52078	7.29761	8.90175	8.41099	8.92704	8.50106	8.37167	8.378
ACOT11	3.66897	4.24324	4.45276	3.87049	3.87059	3.50905	4.30309	4.57929	4.02033
MROH7	4.64528	4.22723	5.01159	4.76724	4.11077	4.57797	4.64214	4.44475	4.16815
LEXM	2.96981	2.70259	2.77866	2.58364	3.19338	2.62871	2.9074	2.54237	3.32548
TMEM61	5.96707	5.35398	5.78916	5.70831	5.98368	5.16568	5.68607	5.74198	5.68464
BSND	4.12238	3.75344	4.38388	4.07223	3.98793	4.10727	4.14539	4.1447	4.0899
PCSK9	5.15146	5.01833	5.00249	5.36021	4.86214	5.55544	5.33472	5.15355	5.54286
PRKAA2	1.66532	1.41749	1.64631	1.40973	1.99361	1.50971	1.56246	1.9258	1.94278
C8A	1.80387	2.1413	1.70334	2.55506	2.40611	1.83587	1.54503	2.19086	2.11981
FGGY	3.84916	3.24346	3.92227	6.71281	5.07717	5.88884	4.8348	4.73755	5.75342
HOOK1	3.15125	2.7108	3.91769	2.5891	2.44566	2.29893	2.60495	2.88105	2.17941
NFIA	4.25725	4.26301	4.04576	5.06994	4.03047	3.93677	4.30838	2.96081	3.5144
PATJ	6.82965	6.47587	6.0088	3.93933	4.49071	3.81179	5.43648	6.04471	5.50891
L1TD1	1.16291	1.04369	1.53645	1.66387	1.70021	2.07351	1.63685	1.4077	1.67553
USP1	4.60924	3.90732	4.31178	5.93461	5.06016	3.81505	6.32271	6.70597	5.36794
ANGPTL3	2.3841	2.12736	2.43507	2.15349	2.58576	2.34892	2.01896	2.192	2.26622
ATG4C	5.36628	5.65171	5.41336	5.84646	6.00793	5.97515	6.39403	5.90177	6.46572
FOXD3	4.64051	4.49178	4.02002	4.18761	4.21261	4.25961	4.39423	4.63305	4.4386
ALG6	1.61007	2.04362	1.7173	6.44591	5.34706	4.99888	5.61173	5.14767	4.82703
EFCAB7	1.8459	1.72409	1.08432	4.27744	3.87242	2.06055	2.48547	3.56096	3.25095
PGM1	6.72839	6.46816	6.71194	8.36705	7.96418	7.68535	8.03672	8.09025	7.70419
ROR1	2.93865	2.98816	2.61642	3.67944	3.7788	3.65301	2.84511	2.80514	3.50318
UBE2U	1.71834	1.89382	1.95417	1.68068	1.80436	2.07724	1.62648	1.71834	1.47283
CACHD1	1.75862	1.56239	1.56746	1.96525	1.56216	1.89603	2.06282	2.33235	2.98889
RAVER2	5.34432	3.33297	5.32743	4.15441	3.79691	4.00434	3.76357	4.0651	4.28271
AK4	3.83995	3.44858	3.40756	6.63986	5.46604	3.92715	4.53715	3.72573	4.12418
DNAJC6	1.63127	1.10799	1.43379	1.40692	1.61391	2.074	1.98919	2.47808	1.52909
LEPR	2.02658	3.71736	3.69354	3.16441	3.74554	2.02422	3.71931	4.29817	4.46148
PDE4B	6.40845	5.65031	5.17591	3.77968	3.29317	3.07302	7.4987	7.81665	7.59449
SGIP1	2.36764	2.44223	2.57863	2.41004	2.56099	2.36801	2.60891	2.79048	2.37299
TCTEX1D1	1.84593	2.39958	1.63485	1.85017	1.71975	2.05132	1.7811	1.52393	1.6634
MIER1	7.31603	7.3502	7.38873	7.5167	7.38605	6.80206	7.57522	8.62221	7.74866
IL23R	2.09438	2.3346	1.96151	2.99829	2.97852	2.26725	4.48171	3.86981	3.49276
IL12RB2	3.23494	2.05148	2.25759	3.20496	3.6676	2.17771	4.7426	4.00509	4.61105
GADD45A	6.78667	6.58913	6.16128	6.15043	5.83839	6.02716	5.66123	5.96035	6.05016
LRRC7	1.45789	1.16026	1.47965	1.54414	1.54725	1.71032	1.43581	1.68019	1.45077
SRSF11	8.39176	8.47458	8.68627	8.91969	8.01551	7.55097	8.12156	8.27589	7.70921
HHLA3	4.96455	4.3781	4.41606	6.69379	6.60123	6.37383	5.81384	5.18814	5.58707
CTH	4.05776	3.9742	3.84322	4.29325	3.51392	4.52201	3.28032	3.75885	3.46996
TYW3	4.15342	4.54941	4.30316	6.43924	5.29611	5.5567	6.68865	6.0367	5.79642
LHX8	4.33554	4.17317	4.01696	3.79346	3.77358	3.78341	3.92008	4.05435	4.13783
MSH4	2.12094	1.46261	1.42317	1.72455	1.94231	1.52064	1.87511	1.41819	1.75749
ST6GALNAC3	2.27195	1.86643	2.11202	1.99458	2.11245	1.92545	2.10494	2.02722	2.87655
ST6GALNAC5	4.47226	4.47581	4.11216	3.87926	4.16265	3.77932	4.32312	4.44462	4.83803
AK5	5.91185	6.58762	7.29504	2.75093	3.09168	3.06505	3.34149	2.63467	3.39993
MIGA1	6.68831	7.30592	6.94497	7.23195	6.89932	6.25531	6.60508	6.82992	6.60595
NEXN	2.47101	2.38825	2.46143	2.51255	2.52319	2.27112	2.97355	2.26048	2.25834
PTGFR	1.7883	2.22649	2.1441	1.70264	1.90445	1.72963	1.88418	1.32478	1.81853
IFI44L	2.32078	4.62489	3.04285	2.5707	2.14091	3.34945	2.39273	2.2081	2.35652
IFI44	4.34486	5.82781	4.23342	3.61934	3.1028	2.29575	5.60261	5.39208	4.33694
ADGRL2	3.32943	2.96866	2.97636	4.53559	2.92383	3.32387	4.24266	3.37938	3.20746
PRKACB	7.6266	7.46984	7.41442	8.14619	7.86702	7.35909	8.01396	8.47423	8.05514
SAMD13	1.23292	1.50494	1.55092	1.80767	1.49145	1.39504	1.64676	1.71021	1.57419
DNASE2B	2.34272	2.74607	2.07286	2.53588	2.97273	2.47461	2.90022	2.45774	3.06774
RPF1	8.86071	9.16064	9.0933	7.88387	7.47112	8.00302	8.47866	8.46737	8.26033
SPATA1	2.33176	1.50775	1.81891	2.2333	1.85782	1.86362	2.02754	1.90419	1.48151
WDR63	1.93588	1.92875	2.08904	3.53198	2.89618	1.99467	2.05537	2.52758	1.95577
CYR61	3.52241	3.7211	4.31583	3.98655	4.03657	4.03004	3.8616	3.7489	4.04522
CLCA2	1.4198	1.24685	1.1573	1.09356	1.34223	1.44967	1.33111	1.40925	1.41909
CLCA1	4.01934	3.30139	3.33822	3.17718	3.175	3.2847	3.50619	3.79565	3.72952
CLCA4	1.44704	1.30302	1.18872	1.27131	1.41771	1.60885	1.12034	1.51266	1.29621
SH3GLB1	6.84868	6.70942	6.89991	8.14223	7.20238	7.11656	8.18495	8.47602	7.349
LOC101927844	4.59668	4.47003	4.03468	4.58204	5.01708	4.51995	4.16453	4.29556	4.25467
LMO4	7.21785	7.79233	7.42145	9.71509	9.50586	9.17703	8.81998	8.96021	9.24121
PKN2	7.07776	7.46907	6.93355	7.06223	6.83908	5.93273	6.88574	6.9712	6.74593
GBP6	1.57597	2.06911	1.8142	2.16611	1.63816	1.55191	2.41497	2.64762	2.75242
LRRC8B	5.15443	5.41512	5.12	5.71933	5.08205	4.35401	5.03261	5.61761	3.94754
ZNF326	5.90552	5.96262	6.51006	5.84693	5.38203	4.26073	5.36368	5.4864	4.74643
CDC7	3.0349	3.04247	2.99782	5.40469	6.13112	6.20707	5.94406	6.74826	6.78658
BRDT	6.44922	6.3327	6.71755	5.85143	5.86452	5.75465	6.17191	6.46878	6.30135
EPHX4	3.18805	2.33084	3.04831	2.60771	3.03454	3.14535	3.03169	2.55527	3.41169
BTBD8	3.48561	2.7463	3.14793	2.78264	3.53703	3.8498	3.49792	3.37937	3.50286
KIAA1107	1.90879	1.82984	1.94904	2.36424	1.60733	2.2065	1.91598	1.89272	2.04045
C1orf146	2.01845	1.97171	1.64923	1.7959	1.48867	1.87167	1.38889	1.61757	1.23993
RPAP2	5.83195	5.5572	6.04187	5.25093	5.49276	4.60397	5.46205	5.45915	5.4913
RPL5	11.6694	11.4384	11.4778	12.192	11.8055	11.4939	11.7532	11.7381	11.424
MTF2	6.93653	7.39385	6.80723	7.12598	6.95139	6.91971	7.29565	7.51295	7.49815
CCDC18	2.98795	2.51811	2.75466	3.35251	2.34361	2.37855	3.1011	3.15217	3.16213
DR1	7.60146	7.84282	7.5901	9.0576	8.92469	8.56548	9.30921	9.52731	8.76409
FNBP1L	1.55897	1.75556	1.75172	2.3461	1.91598	1.39223	2.56707	2.30931	3.70268
ABCD3	5.77699	4.73983	5.77801	5.65386	5.33225	5.40506	7.01685	6.98584	5.62815
SLC44A3	2.72643	3.0475	2.91029	3.47771	3.81498	3.50842	4.92359	5.17238	6.21015
LOC729970	4.02288	4.52718	3.21287	4.84291	4.40128	4.31889	3.81042	3.74511	4.19147
RWDD3	3.84046	5.03801	4.85529	5.67795	5.76977	5.61504	6.14704	5.46608	5.69081
PTBP2	7.76261	7.74497	7.98099	6.77634	7.24751	6.68114	6.10108	6.1467	6.49834
SNX7	3.83203	4.14569	3.67959	3.82207	3.76312	3.7386	3.65848	3.57388	3.79018
PLPPR4	1.50884	1.8698	1.75547	1.95778	2.00869	1.54699	1.88163	1.81753	1.89494
PALMD	2.13784	3.45631	3.04175	3.21669	3.36181	2.70712	2.95976	3.11065	2.7637
AGL	3.72957	3.03895	2.74894	4.63824	4.30944	3.92495	3.80914	4.80462	3.81282
SLC35A3	5.20354	6.2899	5.64991	6.7546	6.61202	5.32526	5.77565	6.57815	6.20701
MFSD14A	7.18038	6.9316	7.61413	5.93473	6.36132	6.28176	6.86854	6.84409	6.40269
TRMT13	5.96348	5.31736	6.25166	5.35244	5.6792	5.20994	5.18181	5.43567	5.26151
RTCA	5.92904	5.96708	5.77036	6.60386	6.37699	5.80124	6.67143	6.85909	6.09684
CDC14A	10.7376	10.5332	10.6607	9.77204	9.65604	9.58023	9.26705	9.50641	9.17926
GPR88	3.25649	3.66846	3.74924	2.95983	3.28785	3.43401	3.48727	3.2863	3.09624
VCAM1	3.96148	3.40198	3.56464	3.63021	4.04269	4.28196	3.78145	4.41099	3.18251
SLC30A7	7.60198	7.78989	8.21781	8.49556	8.53329	8.43093	8.52869	8.70673	7.85825
S1PR1	10.1335	10.1404	10.3058	10.4743	9.97376	10.5599	10.3116	10.133	10.5828
AMY2A	2.72946	3.30723	2.18392	1.73761	1.97918	1.60267	2.68906	2.20336	2.84475
AMY1C	2.13898	2.20022	2.38076	1.72066	1.7322	2.39451	2.22809	1.88372	1.92598
AMY1A	1.83571	2.34507	2.27964	1.97765	1.79418	1.78204	2.22806	2.44052	1.8531
PRMT6	4.06814	4.04703	3.92826	4.61086	4.89781	4.85748	5.25986	5.68004	5.56086
NTNG1	2.36614	2.54875	2.74159	2.91344	2.94025	2.63257	2.91447	2.36774	2.50488
FAM102B	4.56753	4.60783	5.22224	7.29848	6.76956	6.32519	6.39202	7.23238	6.30976
PRPF38B	7.41859	7.17805	6.80811	6.93373	6.83869	6.9679	6.8364	7.06348	6.5847
FNDC7	2.23348	2.744	2.37548	2.41251	2.26939	2.55993	2.37615	2.32766	2.53989
STXBP3	4.13759	4.72608	4.34856	4.21144	3.97004	3.65441	5.07325	5.6013	4.51785
GPSM2	2.15538	2.15436	2.50552	3.74109	2.59848	2.53325	3.0712	3.92854	3.49071
TMEM167B	8.2662	8.5693	8.78451	8.75342	8.50071	8.62951	8.65741	8.66234	8.12995
KIAA1324	5.58553	5.56931	5.48478	4.34943	4.85766	3.86071	4.90074	4.87071	4.39768
SARS	6.79238	6.83995	6.78203	7.8463	7.71997	7.91764	8.42444	8.28739	7.95176
CELSR2	3.91909	3.76603	4.71255	4.27246	4.31041	4.51754	4.25226	4.48442	4.84117
SYPL2	4.94525	4.60544	5.15974	4.76686	4.87395	4.92288	4.8697	4.71522	5.07449
ATXN7L2	5.47042	5.01497	5.7158	4.95238	5.22499	5.5461	5.5738	5.51494	5.8143
CYB561D1	4.12975	4.47287	4.24669	3.57056	3.261	3.83375	3.72008	4.74853	4.52076
GPR61	5.10914	5.25618	5.52834	5.20686	4.7092	5.32317	5.11111	5.25145	5.10364
CSF1	7.3177	7.61183	8.13111	7.79609	9.5435	8.37855	11.2255	11.9838	11.241
AHCYL1	6.43612	6.14443	6.11652	9.20563	8.62615	8.49197	8.57805	8.79685	8.9268
STRIP1	7.40465	7.32114	7.39113	6.87076	6.84581	7.01126	7.50362	7.46905	7.39745
UBL4B	4.43235	4.01686	4.55346	3.90999	3.66295	3.87429	4.05112	4.14953	3.74993
SLC6A17	5.30896	5.09114	4.96731	4.64703	4.98827	5.03999	5.01643	4.59229	4.76475
RBM15	7.61582	7.5801	7.62114	6.76608	6.54998	6.99648	7.10145	7.56895	7.6086
PROK1	5.55687	5.54993	5.66033	5.27228	5.44941	5.40871	5.30112	5.4555	5.58985
CD53	10.1212	9.66045	9.89612	11.7525	11.2249	11.5325	11.4578	11.7958	11.6591
CEPT1	7.20553	6.8522	7.085	8.46417	8.46792	7.90258	7.05069	6.71767	6.79177
CHI3L2	2.33319	1.84314	2.7472	2.66107	2.49636	1.76901	2.34068	1.92032	2.53218
CHIA	3.01213	2.44621	2.64482	2.67595	2.47487	2.83903	3.25452	2.48414	2.2711
PIFO	3.10277	3.47327	3.46243	2.75249	3.11252	3.68262	3.28508	2.57492	3.33679
ATP5PB	5.87649	6.42444	5.90576	7.38293	7.0085	7.36463	8.01586	7.63551	7.00503
C1orf162	7.81734	7.42661	7.4492	5.75519	5.66445	6.1836	7.69759	7.33652	6.38935
RAP1A	7.3114	7.11842	7.17098	8.08785	7.88058	7.67683	8.63807	8.87992	8.01582
DDX20	5.64724	5.69709	5.738	5.89955	5.36725	5.58106	6.16505	6.24711	5.81214
LINC01750	5.20044	5.42285	5.34612	5.03461	5.03408	5.04159	5.25419	5.09355	5.10055
CTTNBP2NL	2.5055	3.25558	2.7157	3.86899	3.58268	3.65699	3.5069	3.5696	3.98874
WNT2B	3.55824	2.59226	2.82993	2.53497	3.36658	3.35195	2.81587	2.91951	2.71445
CAPZA1	7.42909	7.18099	7.30452	8.44985	8.10167	7.93773	8.56247	8.61765	8.46442
MOV10	6.05906	6.05427	6.65557	7.05035	7.40303	7.62927	7.51075	7.65956	7.61115
FAM19A3	6.55175	6.29429	6.88149	5.93127	6.05402	6.31046	6.34522	6.42677	6.39943
LRIG2	3.85294	3.6869	4.30223	4.50902	4.15892	4.32807	4.38095	4.94764	4.78767
MAGI3	2.35065	2.6686	2.49625	2.90735	2.92747	2.60639	4.32899	3.36386	2.93218
DCLRE1B	3.78568	4.16678	4.88752	4.94405	4.56397	5.33461	5.35828	5.18364	5.6029
HIPK1	10.0339	10.035	9.96598	9.08816	8.97005	9.01731	9.75276	9.83172	9.80378
SYCP1	1.40618	1.13848	1.45397	1.30318	1.91239	1.60075	1.42338	1.42074	1.45839
TSHB	1.73241	1.78655	1.77732	1.65446	1.81568	1.73152	1.66986	1.59665	1.66332
VANGL1	4.26283	4.61879	4.31279	6.10633	6.4747	6.9043	6.90361	7.06638	6.91108
SLC22A15	4.04862	4.20901	3.9167	4.70318	4.04323	4.58879	4.81746	5.8944	5.06425
MAB21L3	3.88352	3.87839	3.86024	4.19543	3.67146	4.20284	4.01543	3.84101	3.51364
C1orf137	1.83083	1.8126	1.48783	2.17782	1.93599	2.59976	1.70923	2.33088	1.54543
CD2	1.78166	1.82627	1.5003	1.67765	1.52539	1.95265	1.92997	1.72225	1.6458
PTGFRN	4.87956	5.35292	5.53329	5.0837	5.13842	5.32301	5.71547	5.93258	6.05912
CD101	5.19981	5.00008	4.24857	4.8313	4.73102	5.02074	5.26574	4.51427	4.80244
TTF2	2.51563	4.27621	3.4014	5.31003	4.89013	5.04782	6.26074	5.99265	6.33664
MAN1A2	9.13693	9.14776	9.06997	9.97513	9.34184	8.31785	9.62082	10.0862	8.97048
TENT5C	5.90611	5.90607	5.06712	3.09008	3.30176	3.62515	5.44142	5.39835	5.78579
WDR3	4.0597	2.79889	4.06641	4.65315	5.15895	4.30586	5.95	6.0829	5.54574
HAO2	3.0689	3.33537	2.98811	2.77399	3.04142	2.72964	2.83049	2.48231	3.31812
HSD3B2	3.321	4.13965	4.30755	3.6231	3.67531	3.48292	3.63394	3.42626	3.58584
HSD3B1	3.12734	3.05574	2.97744	3.3853	2.55878	3.26309	2.87233	2.71112	3.01671
PHGDH	3.05392	2.9217	3.97696	4.368	4.90905	4.49668	5.4077	5.29424	6.16533
NBPF8	5.16833	4.97567	5.53613	5.13206	4.89437	4.74502	6.09332	5.49568	5.63753
PPIAL4A	3.66731	4.15698	3.83074	4.27263	4.41704	4.58005	4.47694	4.05548	4.33515
FCGR1B	2.61587	3.14076	3.07695	3.07156	2.4134	2.63269	2.84567	2.93167	2.71539
SRGAP2C	6.22239	6.52935	5.76776	6.56203	6.48628	6.979	6.83031	7.18836	7.33064
LINC02591	4.89268	4.82103	4.84735	4.63803	4.42876	4.2376	5.22895	5.6413	5.3984
PPIAL4E	9.94684	9.52782	9.84279	10.7746	10.7916	10.8185	10.7151	10.4343	10.4811
FAM72D	2.34462	1.64837	2.00676	4.79534	4.29541	5.45511	5.81966	4.97504	5.43331
GPR89A	5.96226	6.49197	6.01041	5.58572	5.89726	5.72136	6.60733	6.41669	6.14049
CD160	3.10879	3.02773	2.89518	3.9231	3.50783	3.36705	3.21557	3.44218	3.56985
POLR3C	7.77	7.88566	8.0427	8.71723	8.34563	8.39777	8.74938	8.78012	8.69503
NUDT17	5.23437	5.32573	5.21228	5.44096	5.40465	5.81925	5.49204	5.06053	5.46379
NUDT4B	10.7315	10.771	10.786	11.1303	10.9112	10.8444	10.8543	10.9722	10.4166
NBPF12	8.11886	8.10736	8.69804	8.00511	8.34633	8.04716	8.59774	8.64086	8.75891
BCL9	6.48484	5.96595	6.4316	6.78179	6.89953	6.95472	6.94231	6.89717	6.26504
GJA8	3.03223	2.53605	3.12455	2.71876	2.90413	2.62232	3.92752	2.70933	2.88225
GPR89B	5.00442	5.50823	5.17748	5.89595	6.18416	5.81189	5.6883	6.17845	5.88863
NUDT4	10.7315	10.771	10.786	11.1303	10.9112	10.8444	10.8543	10.9722	10.4166
PDE4DIP	3.677	4.36545	4.02872	3.84405	3.77524	3.67556	5.08432	4.51973	4.06775
PPIAL4C	5.16256	5.28619	5.09416	5.7566	6.02903	5.54026	6.00388	5.7623	5.77485
FCGR1A	1.68277	1.82488	2.01382	2.06859	2.72049	2.60938	1.97597	3.07298	3.04366
HIST2H4B	6.04342	5.99126	6.28004	6.11271	5.52769	5.06872	6.7241	6.60104	7.48254
HIST2H2AA3	8.99536	8.84001	8.73632	8.59981	8.34357	8.80795	8.2918	8.44304	8.71628
HIST2H3A	5.53019	5.75497	5.85844	5.10761	5.29362	6.05432	6.32997	6.19609	7.26101
HIST2H2AC	11.948	11.9196	11.8151	11.1722	11.5863	11.9566	11.7085	11.7927	12.1047
BOLA1	6.31048	6.26825	6.3555	6.83739	6.87762	6.96061	6.57535	6.53865	6.65681
VPS45	5.24566	4.43995	4.50725	6.03705	5.77686	5.53233	6.97145	6.68458	6.23066
CA14	2.95152	2.83423	2.96223	3.14572	2.65569	3.11024	2.96754	2.78496	2.95653
C1orf54	4.6762	5.61782	4.82521	4.64935	3.69756	4.4188	4.48091	3.89263	3.49573
CIART	2.94435	4.05862	1.92736	3.9548	1.90581	2.0554	1.90575	1.95783	1.85024
MRPS21	9.82312	9.67033	9.58572	11.0211	10.7756	10.886	10.7705	10.8013	10.7496
PRPF3	9.07081	9.38144	9.30024	7.4383	7.62556	7.56533	8.74659	8.90469	8.65996
RPRD2	7.27654	7.26643	7.18671	7.73946	7.76005	7.40194	7.77664	7.56171	7.63879
TARS2	5.73932	5.59895	6.0007	6.15716	5.61872	6.20705	6.97692	6.55363	6.78428
ECM1	2.57557	3.09328	3.04327	3.23428	2.57135	3.3134	2.64677	2.93503	3.43741
ADAMTSL4	4.61557	4.32743	4.50146	4.26223	4.67762	4.3188	4.40888	4.5463	4.92935
SETDB1	6.47318	6.30806	6.65059	5.75066	6.18613	5.37505	6.53814	6.89279	6.09715
ANXA9	5.46428	5.2114	5.15761	4.98878	4.82692	5.3369	5.92329	5.68753	6.2613
PRUNE1	4.54017	4.13634	4.89454	5.17392	5.44641	5.70448	5.45515	5.3294	6.13838
BNIPL	3.94664	4.73315	4.85179	4.84663	4.74145	4.85306	4.66023	4.22244	4.60969
C1orf56	5.41111	5.0014	5.18128	5.98435	6.21567	6.21291	5.07215	5.07345	5.39933
MLLT11	4.31712	5.23432	5.27835	6.34055	7.1094	6.9338	7.28814	6.76114	7.13026
GABPB2	8.05357	7.89579	8.27192	7.95633	7.46157	7.57509	8.8757	8.80642	8.63461
SCNM1	8.07756	8.06917	7.90077	9.00659	8.88522	9.1882	8.84843	8.61196	8.81404
PIP5K1A	5.51408	6.14473	6.50172	6.76403	7.36777	7.23042	8.77779	8.72191	8.77342
PSMD4	7.00596	6.88796	6.76985	8.87943	8.41862	8.68076	8.83557	8.78522	8.7762
ZNF687	7.99158	7.56085	7.99543	7.81819	7.62195	8.28415	7.69933	7.87178	7.89793
PSMB4	10.0111	9.97995	10.0749	11.8894	11.4384	11.5777	11.2984	11.4169	11.2081
CGN	3.02582	3.109	3.24293	3.51831	3.20954	3.22218	3.0819	3.26754	3.08852
TUFT1	5.4006	4.87959	4.70143	4.07675	3.77381	3.89864	5.62541	5.30622	5.04173
SNX27	6.21778	6.4674	6.3099	7.49011	7.11729	6.59123	7.00046	7.59417	7.51599
RIIAD1	3.67956	3.46094	3.66185	3.36788	3.47407	3.47143	3.57992	3.03246	4.1536
OAZ3	4.22386	3.79956	4.26881	4.54241	4.25021	4.45556	3.88429	4.18553	4.40755
CRCT1	4.10904	3.46516	3.62562	3.29515	3.3609	4.09553	3.4233	3.77211	3.49201
LCE3B	5.99534	5.82405	5.82386	5.99793	5.84212	5.9617	5.78228	5.83451	5.95147
LCE2D	4.24554	4.15883	4.12728	4.16232	3.82973	3.97648	4.06802	4.24951	4.0392
LCE2C	3.14104	2.87794	3.59145	3.88023	3.06266	3.12839	3.50412	2.76751	2.93943
LCE2B	5.24854	4.24688	5.10348	4.57525	4.36389	4.12189	4.66349	4.19762	4.54874
LCE2A	4.12222	4.57828	4.01448	3.13086	3.91433	3.70652	4.37132	3.77257	3.79464
LCE4A	4.48628	5.05735	5.12071	5.2223	4.77737	4.874	5.01971	4.68637	4.74089
C1orf68	3.62033	3.18489	2.86151	2.98491	3.20694	3.42433	3.41637	3.07474	3.59723
KPRP	3.62624	3.92823	4.21548	3.81509	4.26279	4.20714	4.27097	4.00614	3.77288
LCE1F	5.02667	4.92149	4.60386	4.48571	4.55978	4.55208	4.56661	4.15761	4.3761
LCE1E	9.18946	9.13295	9.18768	9.14997	9.12789	9.0853	9.15186	9.03847	9.46632
LCE1D	4.39487	4.70054	4.62392	3.94883	4.35735	4.38185	4.4349	4.09944	4.16816
LCE1A	4.22725	4.51369	4.28689	4.47811	3.72739	4.82586	4.18376	4.21378	4.53445
LCE6A	3.31622	3.28494	3.33186	3.42168	3.7591	3.57546	3.04476	3.07093	3.37712
SMCP	2.85366	3.00662	2.15366	2.5272	3.02965	2.7808	2.74734	3.04773	2.93106
IVL	3.16864	3.08334	3.23685	2.8092	3.16305	2.98603	3.24133	2.60945	3.17782
SPRR4	5.22419	4.62047	4.85308	4.94213	4.33467	4.69411	4.70637	4.76899	5.46673
SPRR1A	5.88177	5.40779	5.9209	5.96185	5.75103	5.91013	6.15551	5.92632	5.76634
SPRR3	3.88694	2.75268	3.24024	3.5737	3.33987	3.81296	3.27099	3.55779	3.42653
SPRR1B	2.42506	2.39583	2.31917	2.3213	1.97939	2.56348	2.03249	2.53536	2.38158
LELP1	3.17514	3.35565	3.42622	4.33328	4.25074	3.74603	3.11727	3.01558	3.20454
PRR9	2.52481	3.29126	2.94414	2.95259	2.83573	3.29498	2.8814	2.96899	2.87966
LOR	3.58426	3.50408	3.85769	3.94091	3.9782	3.96706	4.25056	3.67063	4.05557
S100A9	3.33675	3.20675	2.72057	3.11111	3.26781	3.04133	3.45384	3.32243	3.6016
S100A7A	3.01963	3.52174	3.45305	3.20995	3.33591	3.14294	3.68845	3.16905	3.31839
LOC101928034	4.93094	4.81717	4.27674	4.24191	4.39293	4.38908	4.01036	4.35715	4.52231
S100A1	5.61884	5.34956	5.38003	5.79998	5.9956	6.07697	5.10197	5.24284	5.14906
CHTOP	7.76031	7.30582	7.30825	7.29558	7.47204	7.63921	8.02887	8.2656	8.21979
SNAPIN	5.10394	5.42805	4.96468	7.65642	7.55405	7.54447	6.89994	7.09698	6.69063
NPR1	4.35514	4.72523	4.32978	4.57107	3.93163	4.037	4.15079	3.97473	3.84722
CREB3L4	4.05859	3.87012	3.88967	4.26846	4.33735	4.70594	4.4355	4.17052	4.67336
RPS27	11.5353	11.7264	11.7547	11.4098	11.5499	11.4964	11.6334	11.4653	11.3686
UBAP2L	8.41385	8.46094	8.54446	8.72267	8.54514	8.81236	8.95552	8.94507	8.88132
HAX1	7.14599	7.17659	7.05299	9.705	9.29008	9.60627	8.90131	8.97264	8.65225
AQP10	4.38955	3.74265	4.5163	4.76156	5.18997	4.22797	4.64853	4.63654	4.8271
ATP8B2	7.43457	7.30868	6.92234	5.80116	6.31025	6.50054	6.52374	6.29682	6.50668
IL6R	6.82047	6.14089	6.4751	4.80622	3.69305	4.74502	5.50041	5.64371	5.92554
TDRD10	3.66117	3.27298	3.44013	3.56676	3.97333	3.33657	3.32274	3.34231	3.43334
CHRNB2	4.71121	4.91091	4.71651	4.54913	4.5828	4.17351	4.37021	5.30623	4.82666
CKS1B	6.54934	5.68408	6.42386	10.1085	9.67694	10.1068	9.92427	9.94348	10.0739
FLAD1	6.09051	5.93569	6.38685	7.06675	7.19261	7.72993	7.6795	7.67757	7.586
LENEP	5.06011	5.33883	4.99061	4.99309	4.73573	5.25052	4.81902	4.63069	4.67458
ZBTB7B	6.277	5.66991	6.51136	6.84951	7.29881	7.61222	7.31163	7.52301	7.83711
EFNA1	3.71034	3.72616	4.63385	3.10593	3.53989	3.7804	2.95082	3.51297	2.92685
SLC50A1	5.57642	6.10743	6.18869	5.74027	6.02876	6.15748	6.32008	6.10059	5.61616
TRIM46	5.31949	4.80005	5.04952	4.99579	5.2169	5.29901	4.83661	4.84203	5.25861
HCN3	3.74046	4.36288	3.2199	3.89426	3.89442	3.85623	3.79098	3.42105	4.06313
FDPS	6.73693	6.4569	6.51893	9.1964	8.44816	9.04094	9.04268	8.97354	8.87493
RUSC1	6.29925	6.26835	6.39205	6.17574	6.52453	6.52803	6.55476	6.43632	6.73441
ASH1L-AS1	6.15844	6.16439	6.24235	5.9945	6.05647	5.86693	5.55914	5.64788	5.68019
MSTO1	7.60039	7.54504	7.94822	7.60734	7.60799	7.91514	8.94215	8.71622	8.65642
DAP3	7.67566	7.6099	7.88327	8.91748	8.59925	8.71278	8.73713	8.65973	8.31365
SYT11	5.73643	6.42609	5.89483	7.39781	7.46412	7.27047	7.86419	7.97731	7.68608
RXFP4	3.06591	2.98843	2.98332	2.66605	2.85248	2.65875	2.92686	2.60001	2.38582
LAMTOR2	7.4539	7.04046	7.15851	9.63008	9.28712	9.58714	8.61807	8.87818	8.71871
RAB25	2.35686	2.2622	2.31671	2.30731	2.97578	2.58431	2.74221	1.71274	2.42832
LMNA	7.97507	7.42597	7.44104	5.899	5.35278	5.97051	7.87126	6.65027	6.71982
SEMA4A	5.87225	6.08049	5.8208	5.47775	5.78649	6.18779	6.96731	7.04667	6.66749
SLC25A44	6.07809	6.00299	6.24686	7.7524	8.24677	8.44444	8.66106	8.92388	8.09678
PMF1	6.76823	6.59806	6.556	7.78732	7.75427	7.45745	7.67198	7.75964	7.55196
TMEM79	4.31256	4.00818	4.45878	3.93209	4.34353	4.4165	4.53104	4.26949	4.84124
TSACC	2.71227	2.82612	3.40902	3.68041	2.85811	3.94143	3.48439	2.78874	2.90119
RHBG	2.88536	1.97342	2.28937	2.78771	2.32702	2.41799	2.97405	2.29028	2.19245
TTC24	7.52322	7.55866	7.64827	7.38141	7.13664	7.21079	7.50878	7.49213	7.43574
NAXE	7.9969	7.88017	8.00458	8.43848	8.46197	8.89505	8.30456	8.48495	8.37218
HAPLN2	4.82428	5.17849	5.28285	4.77123	4.88943	5.02053	4.98773	4.31927	5.18625
BCAN	3.87403	3.82133	3.79999	4.49193	2.99621	3.69697	3.72414	3.44579	3.53215
RRNAD1	6.83117	7.14753	7.08284	6.99236	7.10213	7.21404	7.0934	6.78458	7.46361
PRCC	7.01351	7.2221	7.29672	7.66308	7.6501	7.59298	7.77933	7.93477	7.78112
NTRK1	5.10586	4.94756	4.88296	4.01114	4.12393	4.56552	5.91683	5.35996	4.9494
PEAR1	5.32207	4.85388	4.67592	4.37071	4.02535	4.46621	5.00739	4.76155	5.29497
LRRC71	4.45177	2.95772	4.32413	3.44841	3.59884	3.47574	4.07675	3.90675	3.99219
KIRREL1	3.99648	3.33708	3.59255	3.78354	3.66622	3.83102	3.48036	2.82485	3.82894
CD1D	6.28626	6.341	6.05863	6.30342	6.4762	6.32515	5.48429	6.15716	6.27997
CD1A	2.9767	3.20437	3.00296	2.73164	2.69446	2.4476	2.62014	2.6919	2.4893
CD1C	4.12803	3.68166	3.71416	3.83092	4.38666	4.24011	3.66576	3.56851	4.07088
CD1E	4.13894	4.57974	4.27141	4.98926	4.68154	4.6001	4.56835	4.74429	3.95645
OR10K1	2.12772	2.53188	2.21653	2.36546	2.50428	2.24264	2.40515	1.93551	2.76729
OR10R2	3.98592	3.96214	3.79169	4.02061	4.22705	4.19143	3.65109	3.94786	4.02061
OR10Z1	3.35088	2.60813	2.93268	3.95663	3.14509	3.34007	3.02714	2.72113	2.84948
OR6K6	1.3016	1.48067	1.22103	1.23219	1.24039	1.70876	1.68239	1.46566	1.27814
MNDA	1.78097	1.98987	1.84147	1.9227	1.79441	2.5377	2.06641	1.91539	1.99354
PYHIN1	3.04872	2.98528	4.24732	4.10242	4.98416	4.94303	3.56279	3.98185	4.55267
IFI16	7.44833	7.78473	7.71979	9.65809	9.97078	9.2523	9.96778	10.4637	9.95812
FCER1A	1.71177	1.65117	1.80751	2.33249	1.79475	2.226	1.43339	2.34597	1.97472
OR10J1	1.92669	2.06724	1.87825	2.13079	2.67025	1.90044	1.7479	2.26423	2.49708
APCS	3.72146	3.89604	3.20601	3.27943	3.23304	3.81769	2.9485	3.26357	3.4202
DUSP23	7.56472	7.3978	7.32808	8.36205	8.09865	8.61861	8.05322	8.24201	8.005
FCRL6	6.05044	6.04251	5.8955	5.96736	6.28391	6.0282	5.8372	6.04483	6.25378
SLAMF8	4.27473	3.68202	3.86523	3.44228	3.60058	4.2468	3.85806	4.39047	4.17529
KCNJ9	2.8097	2.97006	2.86703	2.20703	2.46804	2.44214	3.02842	2.54822	2.09323
ATP1A2	4.85261	4.74709	4.7185	4.75769	4.61736	5.16816	5.12008	5.19888	4.51455
ATP1A4	6.19294	5.59743	6.88027	10.4191	9.36707	10.0546	6.12373	6.54429	6.58796
CASQ1	4.76663	4.09894	5.15142	7.56689	7.01647	7.21498	4.95044	4.51337	4.88967
PEA15	8.08799	7.68011	7.84318	8.23197	8.19314	8.31514	9.45951	9.50551	8.81108
NCSTN	7.69899	7.4387	7.73639	8.71291	8.75977	8.91982	8.77307	8.38742	8.55405
NHLH1	5.10316	5.0785	5.79123	5.57593	5.5626	5.25002	5.11717	5.33892	5.78725
VANGL2	3.60419	3.83724	3.8023	3.84623	3.91918	3.91883	3.63831	3.76035	3.76761
SLAMF7	3.82865	3.25441	3.89241	4.06177	4.08842	3.54735	4.7016	3.68481	3.32416
LY9	5.09746	5.54495	4.38839	4.70903	4.78123	3.62278	4.93875	4.34194	4.53808
KLHDC9	3.91191	3.96372	3.64009	4.09896	4.11208	3.85138	3.61246	3.19953	4.2943
NIT1	6.07309	6.51221	6.39003	7.73409	7.37541	7.15593	6.8035	6.95255	7.15533
UFC1	9.77385	9.87872	9.92852	10.6348	10.4653	10.5749	10.6169	10.3439	10.3935
USP21	5.65199	5.29572	6.08291	7.11395	7.37913	7.33343	6.75161	5.98931	7.28622
PPOX	6.65545	6.54713	7.04598	6.64688	6.43305	7.08985	7.02826	6.64076	7.21512
NDUFS2	4.68237	5.09528	5.79857	7.09332	7.17069	7.75332	7.20863	7.30609	7.43713
FCER1G	6.87226	6.00988	5.33114	10.6142	10.2341	10.7571	8.59292	6.62896	9.00042
TOMM40L	4.41537	4.06088	5.03867	3.98634	4.24387	5.00505	5.12225	4.59671	5.44094
PCP4L1	5.11663	5.49076	5.25168	5.37498	4.97485	5.09716	5.11232	5.40132	5.35898
SDHC	4.04322	3.78097	4.07034	6.51182	6.05362	6.51396	6.82603	6.39851	6.51771
HSPA6	4.23902	4.7334	5.03597	5.11578	5.60148	5.55573	4.69353	4.47161	4.47245
FCRLA	6.07985	5.48372	5.76143	5.63341	6.15804	6.18071	5.75075	5.74032	5.75636
FCRLB	5.62641	5.72456	5.91215	5.68071	5.63908	5.7872	5.78759	5.83698	5.99859
DUSP12	6.07011	6.3429	6.3358	6.1366	6.10557	6.32307	6.42214	6.27072	6.06958
ATF6	7.27013	7.34946	6.78573	8.02579	7.8665	7.4622	8.52091	8.65539	8.15177
UHMK1	7.28419	6.74077	6.93454	6.93137	6.9508	6.64896	7.4983	8.20325	7.58136
UAP1	7.36517	7.24484	7.05095	6.89439	5.99492	5.85626	7.38162	7.8463	7.30349
DDR2	3.57984	3.57167	4.21811	3.93608	3.70666	3.20842	3.39702	2.98665	3.45027
HSD17B7	5.56677	5.71784	5.08358	5.88203	5.37047	5.7167	6.42904	6.11468	6.873
RGS4	3.39296	3.43994	2.74292	3.33776	3.2142	2.86205	2.8329	2.80799	2.57509
NUF2	1.254	1.44733	1.56531	4.1126	2.08792	2.32683	5.55481	4.16585	4.02685
PBX1	5.74572	5.96317	5.81245	6.25437	5.20132	5.64343	5.73897	5.50304	6.27647
LRRC52	2.69752	2.0237	1.93624	2.46622	1.84064	2.10921	2.3389	2.34046	2.12026
MGST3	8.52169	7.3638	7.36514	10.3002	9.79019	9.97107	9.51214	9.31935	9.29777
POGK	5.07535	5.38269	5.00585	4.39266	4.73838	4.47875	5.49198	5.60492	5.25837
MAEL	1.76049	1.55556	1.7757	2.51725	1.89448	1.44307	1.90504	1.96084	1.64284
DUSP27	4.37075	3.77714	4.32452	4.12732	4.04019	4.22489	4.29319	4.15676	3.95294
POU2F1	6.1449	6.77094	6.69061	7.13454	7.12956	6.93677	6.29279	6.53085	6.23855
RCSD1	7.24235	6.97943	7.15941	6.87015	6.74311	6.2196	7.399	7.46439	7.4911
MPZL1	3.07168	3.31729	4.02532	5.89508	5.33975	5.85291	7.80567	7.46775	7.61322
DCAF6	5.38955	5.78719	5.56163	7.20978	7.03946	6.84628	7.32307	7.26158	7.01285
TIPRL	4.92505	5.47299	5.75537	5.85374	5.52567	5.22322	6.60046	6.88183	6.15826
SFT2D2	7.84845	7.44149	7.62767	7.62439	7.49872	7.80784	7.57755	7.97049	7.42522
TBX19	3.32329	2.80107	3.14266	4.04295	3.78107	3.76863	3.92397	3.147	4.04413
XCL1	2.94443	2.1249	2.71309	3.22659	4.24103	3.07354	5.55182	3.16386	3.48728
ATP1B1	7.06949	5.92068	5.72994	5.2141	4.98173	4.13768	6.79045	7.17614	5.65676
BLZF1	6.986	7.09589	7.63204	8.24231	8.14642	7.29946	7.93751	8.34239	7.46562
C1orf112	3.45409	2.61758	2.94534	5.1296	4.28316	5.72225	5.47972	5.59711	6.01916
METTL11B	3.36164	3.34841	3.3962	3.47862	3.28539	3.42319	3.51678	3.68623	3.27879
GORAB	4.90507	5.21999	4.82893	2.65121	3.18297	2.75737	5.15942	5.33014	4.36998
PRRX1	3.79545	3.19023	4.20288	3.8344	4.04253	3.90965	4.08262	4.08039	4.15523
MROH9	1.54907	1.9069	1.7838	1.85702	1.23325	1.59057	1.46245	1.58229	1.92904
FMO3	2.4914	2.1498	2.35505	2.86874	2.69631	2.62778	2.79602	2.59491	1.82801
FMO6P	2.6644	2.96101	2.40801	2.81092	3.04977	2.49164	2.53868	2.90373	2.48973
FMO2	1.7047	1.8517	1.97081	2.03492	2.54428	1.69105	2.00834	1.82315	1.94154
FMO1	2.16308	2.12713	1.80774	2.26062	2.14945	1.94054	2.22007	1.81351	2.21234
FMO4	1.7879	2.6891	2.28941	3.63886	2.60736	2.89306	3.0324	2.77896	2.46615
PRRC2C	8.94316	9.15679	9.27302	8.48768	8.46332	7.6636	8.23598	8.6732	7.69815
EEF1AKNMT	5.20114	5.11679	5.53357	7.44986	7.0854	7.61379	7.36479	7.60545	7.48966
DNM3	2.57459	2.80099	3.11194	3.63839	3.34605	3.72178	3.903	3.01669	3.21311
C1orf105	2.01515	2.13417	2.37701	2.01653	1.9384	2.15594	2.1935	1.88077	2.124
SUCO	5.33851	5.15168	5.41054	3.76904	3.10485	3.15109	4.63255	5.09645	4.18144
FASLG	3.75774	3.49715	3.34769	3.73379	3.78696	3.74334	7.07386	6.79885	6.93511
PRDX6	7.50017	7.80356	7.71342	8.50052	8.37871	8.50075	8.71065	8.7517	8.25808
TEX50	1.63818	1.43212	1.74232	1.51894	1.56476	1.98388	1.50638	1.42716	1.94829
KLHL20	6.45809	7.30778	7.24143	6.52896	6.50719	6.28457	6.68895	7.02415	6.63506
DARS2	3.74465	3.48287	3.65268	7.13064	7.0384	7.00929	7.51938	6.98868	7.1753
ZBTB37	4.82856	4.34291	5.04527	4.92101	4.63216	4.9423	4.78088	5.07564	5.08538
RABGAP1L	5.95016	5.7621	6.09254	8.01219	7.28822	6.76961	7.5191	7.52994	7.17443
GPR52	6.60505	6.53295	6.20681	6.30402	6.37038	6.26665	5.64396	6.1749	6.52803
CACYBP	7.70585	7.38462	7.5806	9.90675	9.31214	9.11783	10.0234	9.91802	9.49579
TNN	2.90294	2.88828	3.07921	2.69651	2.42241	2.75513	2.48168	2.29186	3.43829
PAPPA2	2.02262	1.697	2.09513	1.82262	1.78114	2.09868	1.79358	2.52918	1.92821
BRINP2	4.17462	3.80616	3.86797	4.33512	4.3812	4.17602	3.93826	3.95792	3.95596
RASAL2	2.39846	2.69794	2.19857	2.65255	2.51439	2.34547	2.23058	3.04803	2.93079
RALGPS2	2.6036	2.5744	1.99497	3.11812	2.29564	1.48722	2.49348	1.94415	1.75806
FAM20B	5.25297	5.78788	5.14429	5.10811	5.35548	5.11759	6.03884	6.76228	5.70679
TOR3A	5.8938	5.55841	5.76039	5.09869	5.41238	5.55024	6.2853	6.24124	6.59766
SOAT1	6.49366	6.4004	6.0771	6.21443	5.66653	5.78292	6.72155	6.76842	6.9038
AXDND1	4.08433	3.81929	3.90437	3.99993	4.24912	3.87744	3.97047	3.70242	3.84767
TDRD5	1.61861	1.64216	1.51392	1.60978	1.67875	1.57359	1.66483	1.53503	1.48008
FAM163A	4.50636	3.85684	4.40197	5.99384	4.26213	5.18835	4.04389	3.90081	3.99609
TOR1AIP1	8.20136	8.30555	8.44009	7.67236	7.71127	7.30211	8.17882	8.18383	7.88424
CEP350	4.4453	4.62525	4.14397	6.05354	6.14342	4.56794	4.55498	5.93906	4.29774
QSOX1	7.12086	6.53676	6.50226	7.96984	7.71041	7.61303	8.30238	8.76477	8.28566
LHX4	4.69258	3.49103	4.52486	4.26876	4.11757	4.41512	4.64773	4.41431	4.21437
XPR1	6.07305	5.90123	6.20125	7.05028	6.63802	5.99779	7.3627	7.74591	6.5469
KIAA1614	5.41067	5.53721	5.69355	5.73353	5.52766	6.05129	5.68418	5.43381	5.76797
MR1	5.229	5.45733	5.77706	7.70708	7.3334	7.10281	7.0507	7.03263	6.98063
CACNA1E	3.24776	2.69237	2.89027	2.82437	3.20815	3.02724	2.73482	3.06872	2.58518
LINC00272	2.17958	2.74274	2.16962	1.76118	2.11531	1.93957	2.32346	1.92305	2.0704
RGSL1	2.14058	1.87957	1.36073	1.5624	1.78312	2.01891	1.58649	1.68604	2.19411
NPL	2.7662	2.95972	3.46161	3.36536	2.72651	3.27488	3.67771	3.89333	3.51863
DHX9	6.23729	7.26997	6.95847	6.44256	6.07663	5.6589	7.45587	7.41008	6.96912
LAMC1	1.98305	2.01035	1.74924	2.37032	1.8756	1.80236	1.83478	2.76016	2.66149
LAMC2	3.38653	3.33103	3.03082	2.70273	3.06478	3.31483	2.58389	2.71279	3.02592
SMG7	6.27672	6.29266	5.84452	6.26892	5.96091	6.37035	6.613	6.69537	6.3974
RGL1	3.28166	4.14249	3.67443	5.45321	5.39825	5.4011	7.33853	7.0373	5.9879
TSEN15	5.77451	5.89358	5.96864	6.96539	6.62902	7.0731	6.97721	7.09554	6.74377
C1orf21	2.63184	2.44868	3.07685	7.22385	7.91901	6.23525	7.63661	7.0435	7.61507
RNF2	5.00739	5.30468	5.34571	4.30372	4.30312	4.92738	4.78771	5.33672	4.90346
SWT1	1.92575	1.89694	2.09807	1.79214	2.47162	1.47504	2.16141	1.9476	1.89267
HMCN1	1.64954	1.67566	1.90011	1.76669	1.85907	1.82524	1.94804	1.42993	2.11598
PRG4	3.2714	2.93718	3.43066	2.58969	2.83129	2.65286	3.03491	2.81159	3.0276
ODR4	6.9602	7.07599	6.75467	6.64477	6.21006	6.15723	6.56408	6.60076	5.88998
OCLM	2.82355	3.08425	2.82117	2.45155	3.79166	2.5184	2.11805	2.39999	2.60851
PLA2G4A	3.07247	2.70443	2.62378	7.21006	7.32092	6.99807	4.25108	4.90795	4.11891
RGS18	4.26417	4.16482	4.30836	6.46732	6.74666	5.93942	7.0321	7.00476	6.28353
RGS21	2.13637	1.75855	1.4742	1.71464	1.98739	1.52825	2.30566	1.78273	1.78715
RGS1	7.61221	7.89091	7.80783	6.61231	6.83679	5.91112	8.75688	8.80265	8.25424
RGS13	3.14742	3.20061	2.6581	6.26657	5.98407	4.57814	5.31089	4.04167	3.17859
RGS2	8.41255	8.44563	8.12917	8.96293	9.54152	9.14447	6.72293	6.22603	6.56497
TROVE2	4.87397	4.8884	4.16664	6.985	6.15007	5.45526	5.57554	6.10489	4.84962
CDC73	6.05763	6.19835	6.11568	6.62243	6.63998	5.93491	6.86462	6.92768	6.30867
CFH	5.08503	5.1209	4.71298	6.4331	5.27088	4.86953	6.28623	7.29562	6.17054
CFHR3	2.41951	2.1504	2.35764	2.9609	2.02306	2.56903	2.96708	2.6088	2.81056
CFHR4	2.31317	3.08715	2.42198	2.54415	2.56746	2.73949	2.28409	2.48221	2.24468
CFHR5	1.55421	1.76286	1.57027	1.66118	1.88081	1.84596	1.49768	1.81051	1.66007
CRB1	2.32622	2.09368	3.064	2.82905	3.11083	3.1356	3.56665	3.02727	2.78754
C1orf53	2.86078	2.32571	2.50002	5.15589	4.77151	4.73725	4.04449	3.1717	3.21669
LHX9	5.19384	5.51068	5.29225	4.90375	4.60692	4.79796	4.93017	4.69585	5.01835
NEK7	5.34173	5.97705	5.43396	6.72583	6.03693	5.88009	6.24787	6.40531	6.15588
PTPRC	10.5957	10.4929	10.3704	11.0805	10.9045	10.9336	10.9573	11.2213	10.9444
NR5A2	2.77313	2.47934	3.09576	1.96415	2.87427	2.44468	2.19711	2.74892	2.51291
CAMSAP2	2.37127	1.68863	2.00867	2.23261	1.88289	1.91328	3.55914	4.11562	3.71488
GPR25	6.07854	6.15568	5.86135	4.71544	4.49918	4.75134	5.64714	6.12559	6.298
INAVA	4.55463	4.30163	4.14343	4.65511	4.38957	4.80652	4.88525	4.90404	5.67333
IGFN1	3.79394	4.21125	2.63139	3.41144	3.14704	3.5357	3.75621	3.28393	3.55459
PKP1	3.62248	3.02827	3.41196	3.07665	2.95417	3.12939	3.64986	2.82245	3.56338
IPO9	8.90502	8.82115	8.75778	10.5849	10.3273	10.4888	10.1304	10.2233	10.2509
SHISA4	4.20246	2.85051	4.48344	6.17191	6.09693	6.4186	4.81874	5.12302	5.37338
TIMM17A	7.17695	7.61551	7.50102	7.86291	7.58923	7.61329	7.69066	8.00806	7.55602
RNPEP	5.58266	5.552	6.06369	6.22414	6.55502	6.70806	6.69313	6.53073	7.12039
ELF3	4.90962	4.22601	4.77841	4.90248	4.46886	4.36627	4.53445	4.77936	4.74897
GPR37L1	4.72429	3.87889	3.89877	4.59053	3.99436	4.39804	3.98875	3.86166	3.91704
LGR6	2.35786	2.49549	2.22106	2.89025	2.64046	2.64257	2.28584	2.11623	2.23579
PPP1R12B	5.14586	4.65416	5.01779	5.81991	5.13365	4.92873	4.9374	5.41046	5.86201
MGAT4EP	2.98896	3.50835	3.34535	3.56993	3.4013	3.61452	3.15853	3.16605	3.01909
TMEM183A	8.18052	7.99548	8.20348	8.81203	8.62402	8.83482	8.73045	8.70036	8.60839
PPFIA4	4.92765	4.18173	4.97195	4.99081	4.60754	4.27429	4.38239	4.29538	3.92509
ADORA1	3.43023	3.17914	3.47091	3.78634	3.4515	3.59512	4.07932	3.86514	3.57971
BTG2	7.9792	7.86529	8.12209	6.04806	6.52471	6.65012	7.67099	8.02732	7.57415
PRELP	3.70487	3.68858	3.76131	4.92488	4.60894	4.29177	4.39084	4.33771	3.83389
OPTC	2.66505	2.34322	2.3943	2.00677	2.24593	1.91209	2.12184	2.35323	2.053
ATP2B4	9.76478	8.98981	9.29817	9.6596	9.77326	9.67129	11.6597	11.7531	11.8815
LINC00260	4.24646	4.50233	4.09422	4.9581	5.76038	5.95551	6.40903	6.21171	7.22557
LAX1	5.85108	6.36142	5.8061	7.42002	6.4317	6.70767	7.2111	6.80867	6.19549
ZBED6	9.40249	9.37183	9.33598	9.5573	9.12264	8.91906	9.24418	9.65531	8.60213
SNRPE	9.30919	9.36075	9.45402	11.3876	10.983	11.1907	10.9477	10.9202	10.6706
SOX13	7.50287	7.46385	7.59125	7.16688	7.09095	7.47625	7.87013	7.71145	7.88599
NFASC	2.26745	2.00294	2.50352	3.334	2.70143	2.8943	2.9251	2.59993	2.68006
CNTN2	5.29944	5.00005	5.07198	4.88589	5.30509	4.99242	5.26341	4.54658	5.3258
TMCC2	2.85913	3.23963	2.24356	3.01056	2.19499	2.21834	2.52402	2.49818	2.88635
CDK18	5.58557	5.07571	4.94898	5.03494	4.60934	5.0636	4.84385	5.26856	5.11456
MFSD4A	4.56843	4.30023	3.7883	4.68237	3.70519	4.57425	4.38618	4.12158	4.56367
RHEX	3.9203	4.1403	4.53718	4.43829	4.13349	4.22072	3.97433	3.63892	4.3087
SRGAP2	5.20655	5.19546	5.47404	6.79108	6.80767	7.22334	6.90006	6.6848	6.97419
IKBKE	7.17995	6.2837	6.21663	7.16451	7.12706	7.0947	6.92822	6.8323	7.43243
RASSF5	10.4493	10.307	10.6418	9.27804	9.47224	9.20543	10.6051	10.85	10.4834
DYRK3	3.1904	3.75672	2.87975	6.79827	6.9242	6.47957	7.28792	7.00462	6.98861
MAPKAPK2	9.14709	8.98182	9.08854	8.80554	8.6176	8.82126	9.00945	9.18506	8.59708
IL19	2.74277	2.56772	2.92498	9.54667	6.03825	7.78703	3.02981	3.21476	3.1024
IL20	3.66314	3.83511	3.13008	3.64014	3.31786	3.52299	3.43931	3.78024	3.6843
IL24	3.14517	2.9896	2.79354	3.34458	4.01915	3.53466	3.61483	3.33107	3.50911
C4BPB	2.62863	2.40283	2.16283	2.3274	2.34959	2.44437	2.22921	1.83281	2.39147
PFKFB2	2.10271	2.22433	2.28297	2.23429	2.36142	1.98986	2.54286	2.19626	2.23738
C4BPA	1.8226	2.42974	2.18259	1.91957	2.52819	2.25007	2.05754	1.94116	1.99887
CD55	9.66838	9.64219	9.52242	10.3058	9.10322	9.53184	9.64071	9.39458	9.0827
CR2	2.91729	1.88446	1.88816	1.97754	2.29681	2.71183	2.34762	1.86973	1.81685
CR1	7.30301	6.57641	4.6953	3.8232	3.14365	3.41005	3.04375	3.03885	2.73485
CR1L	6.43989	5.41352	3.48181	3.67521	3.05581	3.42243	2.41173	2.17379	3.15412
CD46	8.51676	8.76091	8.85357	9.47194	8.81639	8.99276	8.86164	8.77932	8.44692
MIR205HG	5.53602	6.2944	6.03709	5.1771	5.6136	5.51857	5.63365	5.6336	5.90224
CAMK1G	2.85065	3.91184	2.7675	2.71415	2.60424	2.7293	2.63183	1.93288	2.58906
G0S2	6.61552	6.258	6.3187	5.663	5.7081	5.56202	6.49746	6.23052	6.76932
HSD11B1	2.92516	2.57773	2.71768	2.26686	2.42004	3.05427	2.25248	2.40433	3.28796
TRAF3IP3	6.65944	6.83765	6.34985	8.37295	7.75272	8.11519	8.3011	8.4615	8.56311
UTP25	4.87119	4.75537	5.30258	6.11777	5.7013	6.08982	6.35566	6.30564	6.03102
SYT14	1.5829	1.32978	1.09212	1.65444	1.71149	1.87692	1.42254	1.08265	1.17159
SERTAD4	2.91789	2.25723	2.75678	2.66731	2.38487	2.93921	2.86758	2.52176	2.82584
HHAT	4.60557	5.73926	4.73382	4.61801	4.06311	3.78597	3.82959	3.15026	3.60469
RCOR3	4.61143	5.22051	4.96551	5.65514	5.65978	5.14069	5.63851	5.20423	5.62129
TRAF5	5.88632	5.38407	5.45879	4.82258	4.55348	4.045	6.56478	6.19232	6.31974
DTL	3.38061	3.3318	3.82698	7.87429	7.38137	8.0792	8.84951	8.84972	9.08677
PPP2R5A	7.99003	7.81071	8.11549	8.17413	8.78726	7.70498	7.18179	7.52878	6.74804
NENF	6.72491	6.59786	6.7997	8.25438	7.70885	8.13044	7.76835	8.01697	7.64498
ATF3	5.17616	5.02912	5.73048	3.40981	3.09879	2.50826	5.49426	4.94001	3.59475
FAM71A	4.64965	4.29749	4.78098	4.17228	4.12692	4.4669	4.26336	3.88399	4.09
TATDN3	3.98348	4.29259	4.18444	4.65479	4.82618	4.77137	6.09473	5.39528	5.08497
FLVCR1	5.8863	5.89586	6.94969	6.36211	5.99901	6.44189	6.72442	6.83852	6.10507
VASH2	3.2551	1.7957	2.61325	2.02588	1.72038	2.76027	2.64295	2.54201	2.33149
RPS6KC1	3.52724	3.70514	2.83897	4.3743	4.01458	3.99801	3.91838	4.12707	3.8434
PROX1	2.12965	1.68011	1.87809	2.4433	2.33283	2.07194	2.236	2.25675	2.07309
SMYD2	7.54585	6.57035	7.10444	7.53262	6.88806	6.99502	7.53641	7.80108	7.55751
CENPF	2.81887	2.64263	2.00205	5.73756	3.82973	3.82141	5.2875	6.44579	5.30075
KCNK2	3.98025	3.21776	3.40071	2.95731	2.71572	2.97522	2.89213	2.88097	2.80362
KCTD3	2.48222	1.31751	2.3299	2.35178	2.31345	2.70473	2.31883	2.57538	2.40204
SPATA17	2.20061	1.87265	1.98915	2.3691	2.47885	2.22188	2.03335	2.41635	2.12687
RRP15	7.29076	7.13049	7.2994	6.9553	6.2744	6.73099	7.57428	7.64214	6.92598
TGFB2	2.11949	2.00946	2.12165	2.42413	2.0944	1.77636	2.48845	1.76571	2.44439
IARS2	7.23656	6.94563	6.98458	8.55268	7.80523	7.82956	8.07502	8.32178	7.87492
MARK1	1.55179	1.69565	1.45151	1.49453	1.50195	1.65496	1.76765	1.80378	1.68809
C1orf115	4.74193	4.67962	4.24632	3.84919	4.4025	4.44287	4.52646	4.60434	4.37055
MARC2	2.52635	2.50088	2.24775	2.86695	2.97338	2.95209	3.14114	2.99999	2.7196
MARC1	2.36406	2.51381	1.73663	2.28596	2.32737	1.86643	2.543	2.62924	3.29215
HLX	1.47797	1.39414	1.52254	1.67125	1.46251	1.81656	1.39026	1.56649	1.65765
MIA3	7.32028	7.25882	7.08672	8.19112	8.0036	6.86532	7.89226	7.84254	7.42376
BROX	7.13339	7.45621	7.50233	8.30403	8.44248	7.86264	8.08141	8.48091	8.08371
FAM177B	1.98138	1.67657	2.16561	2.44543	1.97653	2.58673	2.05341	2.20275	2.51774
DISP1	6.55612	6.74291	6.96208	8.00828	8.19227	7.89899	7.7173	7.14589	7.13585
CCDC185	4.63715	4.52204	4.67783	5.53167	5.36154	6.04559	4.32122	4.21265	4.61256
CAPN2	8.59826	8.12575	8.02649	8.77898	7.89163	8.01281	9.35867	9.53401	8.70803
FBXO28	6.91653	7.24708	7.04739	6.73276	6.59186	6.54583	6.88604	6.74113	6.85729
DEGS1	7.70772	7.75059	7.84848	8.5626	8.0025	7.78507	8.16639	8.12552	7.5478
CNIH4	7.40671	7.15426	6.98415	10.5077	9.91023	10.3121	9.61509	9.80611	9.47489
DNAH14	1.33827	1.24147	1.44039	1.87204	1.89086	1.53528	1.84633	1.61445	1.4782
SRP9	8.08593	7.70107	7.83459	8.2894	7.97759	7.92739	8.63709	8.70637	8.54058
EPHX1	3.15707	3.50952	2.85705	3.42305	3.17217	3.57895	2.85268	2.87315	2.7134
H3F3A	10.9966	10.9423	10.9367	12.0355	11.8586	11.8576	11.9743	11.7803	11.8012
MIXL1	4.27017	3.99912	4.19252	3.98838	4.23	4.85199	4.40993	3.92366	4.50222
STUM	6.53856	6.34731	6.2889	5.79829	6.11001	6.04017	6.13972	6.31765	6.24804
PSEN2	6.20581	6.16516	6.07747	6.83753	6.53829	6.65134	6.17015	6.05056	6.39958
COQ8A	6.14931	6.12267	6.14978	5.56314	5.33025	5.42419	6.00608	5.89285	6.29055
ZNF678	5.22584	5.27969	4.93112	5.8377	5.9769	5.20492	5.54373	5.23668	4.85253
PRSS38	2.36917	2.09129	2.43021	2.80001	2.45642	2.76816	3.13743	2.72301	2.2653
WNT3A	3.02357	2.8983	2.81697	3.13779	2.3566	2.26857	2.81879	3.23468	2.70324
ARF1	11.4025	11.2111	11.2937	10.5821	10.5761	10.9814	11.2675	11.3481	11.1843
GUK1	8.94002	9.06518	9.19446	9.34573	9.04451	9.44563	9.39955	9.74161	9.32456
GJC2	3.7401	4.07242	3.72303	3.85691	4.47284	3.64243	4.08021	3.6389	3.71935
IBA57	4.69109	4.95985	5.23247	4.45647	4.87462	5.05575	4.774	4.66187	5.02069
OBSCN	5.28978	3.85179	4.51862	4.27901	3.94407	4.24254	4.48944	4.85981	4.46798
HIST3H2BB	7.37045	7.88766	8.03573	5.97337	6.28611	7.02871	7.67341	7.8869	8.88398
RNF187	7.25834	7.32795	7.27035	8.47257	8.22474	8.23262	8.77056	8.78782	8.50092
RAB4A	7.68972	7.44049	7.4968	7.42087	6.92897	7.14921	7.60164	8.13507	7.46814
URB2	4.04137	4.06806	4.08623	3.50845	3.96589	3.96982	4.64057	4.9492	3.98937
GALNT2	2.66045	2.83313	3.69666	2.78325	3.29416	3.07036	5.33833	4.84213	4.84325
COG2	4.68933	5.44788	5.19937	5.91211	6.23322	5.50405	6.15891	5.81984	6.47651
CAPN9	2.29559	2.3212	2.09084	2.16168	2.50984	2.0114	2.48538	2.35358	2.32435
ARV1	4.60522	5.50664	5.32179	8.43726	8.47858	8.13766	8.79527	8.35943	8.05464
TRIM67	2.73683	2.56456	2.70989	2.60762	2.88049	2.88978	3.30444	2.96917	3.01188
GNPAT	5.35991	5.62752	6.03576	7.26961	6.69778	6.53558	6.33357	6.69237	6.14504
SPRTN	7.72552	7.84406	7.50102	7.05493	6.39769	6.59852	6.70754	7.55192	7.28712
MAP10	1.57431	1.98518	1.75883	2.32231	1.92366	1.8265	2.05525	2.02984	2.52106
NTPCR	5.86208	5.22386	4.95404	7.70298	6.24569	7.40901	7.03754	6.85895	6.7736
MAP3K21	3.69072	3.86689	3.80393	3.98612	3.18698	4.0286	4.15428	3.8495	3.72889
KCNK1	3.75333	3.27579	3.83854	4.87765	4.82632	4.81152	4.03337	3.96453	3.85109
SLC35F3	2.4755	1.98748	2.52419	2.80124	2.77443	2.5545	2.4495	2.60321	2.10391
COA6	5.07379	5.54144	5.26892	8.2989	8.06442	7.87173	8.51608	8.39071	7.99131
GGPS1	5.32509	5.25294	5.45329	7.13675	6.39352	5.88623	7.06584	6.58674	6.51187
TBCE	3.64841	3.48699	3.94949	4.33628	3.78316	4.51619	5.6056	4.67126	5.19328
GPR137B	4.87799	6.25338	5.18095	6.64278	6.1297	6.80808	6.64177	6.84155	6.69405
EDARADD	4.52782	4.2987	5.022	4.29234	3.73373	4.22721	6.04299	5.09169	5.80975
LGALS8	5.77908	5.84821	5.48404	7.74689	7.7393	7.46448	8.3892	7.59859	8.11669
ACTN2	5.71033	5.69767	6.46655	5.87381	5.74011	5.81136	5.79446	5.4523	6.00445
MTR	6.0536	6.4944	6.41574	6.64231	6.27745	6.19275	6.74611	7.04612	6.41281
RYR2	1.54774	1.95161	1.35285	2.04031	1.82182	1.7746	1.80546	1.68326	1.59074
FMN2	1.9921	1.41472	1.6008	1.7961	2.01461	1.84455	1.85123	1.39146	1.91863
KMO	1.36462	2.05402	1.34949	1.7441	1.8283	1.78607	1.62904	1.41585	2.09967
WDR64	2.21646	1.65192	1.42428	1.74128	2.00228	1.84634	1.47589	1.65071	1.57678
EXO1	2.24185	1.87455	1.91561	2.63527	3.31508	3.06237	4.67345	4.78298	4.73947
BECN2	3.24776	3.03706	3.42135	3.35836	2.25698	3.66614	3.2809	3.23298	3.2571
SDCCAG8	6.12491	6.42094	6.40774	6.78514	7.25582	6.3893	6.62655	6.17703	6.16154
ZBTB18	2.8673	3.40394	3.20704	2.70848	2.68909	3.05549	2.56559	3.14824	2.76821
C1orf100	2.74139	2.33026	2.66618	2.72824	2.46638	2.30158	2.80456	2.69541	3.04415
CATSPERE	3.46858	3.70389	2.91622	4.68231	4.06575	3.98538	3.69076	3.80941	4.05156
DESI2	4.62535	4.71592	5.13839	5.71124	5.58684	6.14306	6.55318	7.02565	5.77102
COX20	7.31626	7.50481	7.62134	8.82758	7.94823	8.58546	8.70811	8.35279	8.03446
EFCAB2	3.48389	3.45523	2.57395	3.92212	3.49497	3.19059	3.34099	3.49309	3.36501
KIF26B	3.13185	3.5336	3.55291	4.52496	4.9497	3.92643	4.17784	3.89295	3.3817
CNST	4.34961	4.62372	4.98351	3.73981	4.08525	4.20908	4.66199	4.67933	4.19137
SCCPDH	6.84316	6.64772	7.48036	8.07863	7.17023	7.19275	8.14603	8.04371	7.96919
VN1R5	1.54923	2.04588	1.40673	1.56627	1.68239	1.60561	1.5864	1.56649	1.53301
NLRP3	2.95424	3.25836	3.22958	3.25116	3.95553	3.83218	5.79687	5.21287	5.36882
OR2W5	2.43514	2.50959	2.39599	2.68722	2.22945	2.65614	2.59588	2.45991	2.41136
GCSAML	1.48798	1.75636	1.73766	1.76499	1.82007	2.58695	1.88015	1.72255	1.63717
OR2G2	2.75058	3.05853	2.94273	3.32295	3.35032	3.08718	3.28271	2.2804	3.22133
OR2G3	5.49609	5.02313	5.41694	5.21687	5.16318	5.18723	5.39997	5.3958	5.34183
TRIM58	5.93876	5.57151	6.07521	5.91642	5.84823	5.7879	6.25094	6.10947	6.43667
OR2W3	6.20404	6.26994	6.0246	6.38007	5.82014	6.41012	6.71166	6.98606	6.8607
OR2T8	4.12847	3.94958	4.12348	4.29589	4.30577	4.30011	4.08378	4.15765	4.11061
OR2L13	2.32993	2.15424	2.00987	3.24583	2.87961	2.43215	2.00481	2.37282	2.22073
OR2L8	2.27133	2.0138	2.13959	2.64543	3.48508	1.70336	2.13798	1.7823	1.89903
OR2AK2	2.01124	1.90021	2.06203	1.93488	2.90822	1.78296	1.77552	1.68643	2.02879
OR2L5	1.13426	1.44507	1.15054	3.14016	2.72798	1.53225	1.25745	1.46064	1.73371
OR2L2	1.87627	2.37257	1.84145	3.92049	3.09431	1.95713	2.1403	1.95384	2.45391
OR2L3	2.4716	2.45234	2.79893	3.40855	3.48038	3.20618	2.5161	2.78323	3.14926
OR2M5	2.58045	2.33328	2.06035	3.03186	2.07546	2.7333	2.42984	2.03886	2.85513
OR2M2	2.31609	1.74076	2.05355	2.42964	1.89216	2.55937	1.80096	1.63738	1.53646
OR2M3	1.81954	1.55789	1.62438	1.84159	1.71077	1.63468	1.33472	1.67371	1.51717
OR2M4	3.45109	3.69829	2.43872	3.97716	3.59599	3.65165	3.4437	3.4154	3.48533
OR14C36	1.88556	1.85619	1.96737	2.34374	2.32024	2.07028	2.44177	2.02047	2.05219
OR2T4	1.8612	1.91536	1.60121	1.97365	1.69596	2.21236	2.08513	2.25106	1.95468
OR2T6	3.1988	3.89842	3.19677	3.19419	3.24902	3.24312	3.35279	3.07875	3.00703
OR2T1	2.52405	2.34131	2.44512	2.33051	2.82829	2.07973	2.51683	2.25675	2.46452
OR2T2	5.74906	5.54906	5.49444	5.2112	5.85237	5.66336	5.39219	5.20284	5.64574
OR2T3	3.59693	2.98849	3.1989	3.42845	2.96191	3.34911	3.49202	3.30219	3.46754
OR2T5	1.68039	2.14217	1.88961	1.94042	1.93351	1.74077	1.76568	1.91722	2.11982
OR2G6	3.43953	2.91763	2.60692	2.93262	3.42926	3.04286	3.01822	2.79436	3.1297
ZNF672	5.40206	5.34464	5.60033	5.09441	5.60592	5.14914	5.57345	6.15559	6.39264
PGBD2	2.1048	2.62216	1.72397	3.5668	4.30989	3.13364	2.44425	2.59671	3.0847
OR4F29	1.19459	1.91419	1.37991	1.80916	1.37801	1.42301	1.56033	1.45006	1.59798
NOC2L	7.45734	7.41633	7.38274	7.06006	7.15174	7.2285	7.1326	6.96098	7.33331
PERM1	4.436	3.86535	4.0455	4.06577	4.22923	4.28041	4.43273	4.60813	4.09884
HES4	5.54842	5.69463	5.71714	5.53476	5.04432	5.58798	5.60466	5.87834	5.75759
RNF223	6.45361	5.67284	6.29359	6.05653	6.00462	6.27027	5.69953	5.83964	6.07313
C1orf159	5.10743	5.07941	4.83367	5.1395	5.03245	5.43069	4.97858	5.05628	5.02576
TNFRSF18	7.54023	7.03956	7.19036	6.81648	7.90133	8.27877	7.46521	8.22557	7.6257
TNFRSF4	4.92863	5.2029	4.53748	5.03664	5.14659	5.3924	4.64027	4.7962	5.34402
SDF4	5.6947	5.39355	5.6853	5.33266	5.40233	5.52195	6.16814	6.30447	6.39074
C1QTNF12	4.27418	3.38368	3.94592	3.70914	3.12432	3.92027	3.6318	3.49308	3.91787
UBE2J2	5.96227	6.21184	6.08047	7.22084	6.85352	6.832	7.61505	7.4255	7.05662
ACAP3	6.35961	6.68958	6.30615	5.95321	6.25247	6.32807	6.39885	6.18713	6.58444
INTS11	6.817	6.3354	6.49933	7.11964	6.77102	7.60453	7.4764	7.64077	7.40242
DVL1	4.69259	4.37963	4.38663	4.29764	4.01899	4.06529	4.81613	4.13597	4.73709
MXRA8	2.88638	2.60666	2.83416	3.47422	3.00743	3.36738	3.12556	2.9671	3.00496
AURKAIP1	6.68537	6.74947	6.8857	6.24196	6.29329	6.46021	6.6994	6.92744	6.93775
CCNL2	6.13624	6.65194	6.20263	5.64072	5.55904	5.72516	6.31	6.57073	6.43394
MRPL20	7.42813	7.2081	6.78755	9.99104	9.8726	10.1505	9.48007	9.4796	8.98887
ANKRD65	5.8304	5.81645	5.73076	5.51929	5.80286	5.86102	5.60101	5.40733	5.11582
TMEM240	4.18605	3.97414	4.54293	4.34883	3.9353	3.60182	4.28257	4.58118	4.38028
SSU72	8.51081	8.5349	8.05495	8.22464	7.89803	8.45104	8.61501	8.66435	8.53396
FNDC10	4.7355	5.3075	4.82475	5.63646	5.99404	5.42628	4.76434	5.5185	5.14478
NADK	7.12976	6.37524	7.30395	6.94908	7.0153	7.52454	7.89865	8.04199	8.33471
GNB1	10.3235	10.1619	10.4006	10.9279	10.4323	10.749	11.2791	11.1309	10.8674
TMEM52	7.69264	7.46043	7.47034	7.54984	7.72154	7.80962	7.87306	7.83214	7.99159
CFAP74	3.27654	3.01607	3.93616	2.78768	3.07249	3.26725	3.56783	2.76488	2.68949
MORN1	4.68867	4.9776	4.71973	5.21011	5.38024	5.67794	5.43829	4.84177	5.02777
PEX10	5.84032	5.57882	5.70427	5.07316	5.53426	5.76742	6.04717	6.2693	6.13679
PANK4	5.88752	5.53627	5.91277	6.13858	5.91665	6.69557	6.67277	6.47503	6.29482
HES5	4.74144	4.89512	4.78812	4.7445	4.81289	4.81217	5.11285	4.88897	4.86623
TNFRSF14-AS1	7.04843	6.59341	7.07026	7.10953	6.92845	7.02175	6.94157	7.03265	7.26565
MMEL1	4.51846	5.30478	4.88721	4.8773	4.98232	4.51794	4.49483	5.04185	4.85557
LINC00982	2.57698	2.26449	2.57905	2.47287	2.22521	2.46378	2.89528	2.45544	2.59236
MEGF6	5.52475	5.93257	5.84787	5.82123	5.70434	5.7933	5.39788	5.47258	5.41565
WRAP73	3.78831	2.55642	3.18162	5.47381	5.14952	5.87421	5.40649	5.66588	5.49537
TP73-AS1	3.67865	4.11859	3.72751	4.39656	4.33815	4.69486	4.61736	4.15969	4.5972
LRRC47	7.79017	7.90488	7.78066	8.02744	7.98926	8.1109	8.37931	8.49723	8.6684
CEP104	5.73271	4.91765	6.1413	6.35891	6.03271	6.17231	6.58778	6.67405	7.14439
C1orf174	4.95333	5.20971	5.22843	5.74807	5.34358	5.64829	5.69866	5.90225	5.90361
NPHP4	5.75639	5.39179	5.65008	6.23906	7.55314	6.34948	6.00738	6.40636	6.48069
CHD5	2.62273	3.06004	2.93982	2.69436	2.48279	3.31063	3.70509	3.19781	3.59155
RPL22	11.067	11.001	10.9756	11.4902	11.1863	11.0648	11.255	11.3494	11.1311
ICMT	7.22657	6.56117	6.19553	7.25013	6.70798	7.37801	7.59496	8.06035	7.95828
GPR153	5.9344	5.93659	5.92107	5.20889	4.6764	5.65583	5.3655	5.2113	5.67475
ACOT7	4.8674	5.82092	4.99699	6.4879	6.51237	6.5561	7.17681	6.88844	6.87814
HES2	4.81614	5.06833	4.76647	4.95097	4.58526	5.03403	4.37116	4.63914	5.03661
NOL9	8.09241	7.77654	7.85375	7.47414	7.4819	7.86766	8.32633	8.32337	8.17291
KLHL21	6.53636	6.19115	6.50097	6.17992	5.95854	6.46699	6.3406	6.50713	7.30522
DNAJC11	6.40009	5.99598	6.41668	6.34213	6.18859	6.84475	7.11547	7.42634	6.62817
UTS2	4.73299	5.13866	5.49522	1.69877	1.85132	2.27242	4.72728	3.81853	4.31951
TNFRSF9	8.90004	9.22413	9.3504	6.62886	6.39313	5.70796	6.50899	5.96808	5.79622
RERE	6.37732	6.99613	7.18515	6.73032	6.94791	6.69725	6.48786	6.37426	6.22235
ENO1	9.78369	9.30099	9.83752	11.9131	11.6822	11.7109	11.6672	11.6383	11.4891
SLC2A7	3.5562	4.05245	3.85782	3.75919	4.26148	3.83562	3.77227	3.90306	3.57502
SLC2A5	3.66169	3.28011	3.02064	3.90429	4.08857	3.55069	3.70061	3.20097	3.33057
GPR157	5.39602	5.06042	5.71055	4.85941	4.83933	5.5839	6.30765	6.8401	6.25509
PIK3CD-AS1	4.17556	4.45076	4.39493	3.58739	4.15437	3.90023	4.05718	3.80625	4.25556
PIK3CD-AS2	4.13521	4.40645	4.1959	4.62313	4.28177	4.00608	4.18595	3.84595	4.33378
CLSTN1	7.13631	7.19501	7.03446	6.99266	7.07449	7.06089	7.27776	7.5799	7.59581
CTNNBIP1	5.598	5.605	5.52243	5.59402	5.56186	5.99527	5.34714	5.11424	5.48368
LZIC	6.01142	5.1269	5.33653	7.62587	6.82315	6.01466	7.18034	7.59377	6.63201
DFFA	4.34761	4.48857	4.49968	6.63803	6.35628	6.74323	6.45587	6.72115	6.4312
CASZ1	6.57588	6.43161	7.02987	5.12399	5.40852	5.68216	6.27867	6.55351	6.31472
C1orf127	3.86023	4.02714	4.65504	4.27146	4.2838	4.73526	3.93392	4.72835	4.29505
MASP2	3.80247	3.60698	3.65091	3.92211	3.37333	3.3247	3.79206	4.25872	3.94183
SRM	7.56106	7.72474	7.91478	8.37398	8.22591	8.95478	8.80186	8.94343	8.43711
EXOSC10	5.4344	5.84241	5.63268	6.8684	6.24804	6.21385	7.51007	7.538	7.11578
MTOR	5.94542	6.3499	5.42632	7.07683	6.84436	7.24741	7.12685	6.86974	7.29493
FBXO2	6.49195	6.27142	6.50554	6.73431	6.40487	6.20337	6.40122	6.49782	6.5954
MAD2L2	6.58137	6.38398	6.802	7.46998	7.4319	7.881	8.22919	8.67607	8.25665
MTHFR	4.57609	4.70207	4.47786	4.10202	4.44876	4.45473	4.73682	3.8868	4.42419
NPPA	3.84003	3.28699	3.15523	4.02735	4.07389	3.52863	3.75764	3.61447	4.29352
NPPB	4.87816	5.16814	4.99879	4.70587	4.90421	5.42769	5.40418	4.91584	5.04364
KIAA2013	6.12703	5.7319	6.10218	6.50444	6.63157	6.57797	6.75161	6.64962	6.66826
DHRS3	7.23437	7.20074	7.51881	8.66695	8.50271	7.97919	6.66167	6.1344	6.25172
PRAMEF11	2.98436	3.38529	3.23081	3.83729	2.92198	3.13904	3.53819	3.85853	3.43185
PRAMEF4	2.39158	2.237	2.08938	2.19919	1.9606	2.45097	1.91364	1.89528	2.15301
PRAMEF10	2.70304	2.70304	2.866	2.69475	2.38462	2.8834	2.70493	2.70304	2.71485
HNRNPCL2	1.96093	2.70671	2.47372	2.30421	2.71323	3.12356	2.49974	2.83453	2.78697
HNRNPCL3	3.58518	3.51936	4.33528	4.05741	3.8991	3.81695	4.23629	3.33852	3.5142
PRAMEF13	4.64664	3.80661	4.27768	4.39334	3.73342	4.42368	4.5521	4.41497	4.2541
PRAMEF18	2.02676	1.62661	2.30676	2.55629	2.07702	2.2298	2.22669	2.18525	1.92719
PRAMEF8	3.53321	3.34566	3.1487	3.38566	4.01105	4.56627	4.29273	3.84514	3.97239
PRAMEF14	2.16448	3.24018	2.28323	2.8758	2.80963	2.08338	2.628	2.33343	2.33623
PRAMEF19	2.24368	1.60253	1.89703	2.05142	2.03011	1.99518	1.5558	1.40644	1.96239
LRRC38	4.67001	4.72341	4.67573	4.88491	4.12527	4.44507	4.20444	3.72711	3.76259
C1orf195	2.09276	2.1996	2.33423	2.12003	1.86444	2.14118	1.96485	2.21537	1.84373
CASP9	5.50117	5.81375	4.9145	6.14638	5.85226	6.36275	6.09741	5.79757	5.94665
AGMAT	4.72459	5.13756	5.56505	6.07057	5.29337	5.73093	6.22672	7.21066	6.34805
UQCRHL	6.05148	6.33156	6.09673	7.76472	7.41548	8.09555	7.55666	6.99004	7.37139
ZBTB17	5.43669	5.12387	5.53122	6.03628	6.33906	6.43871	6.23461	6.08993	6.3386
HSPB7	4.42758	5.24934	5.00695	5.40352	4.85455	5.31353	5.10359	4.94368	4.88214
FAM131C	5.11615	4.72653	5.4959	5.14042	4.79353	5.5293	5.22725	4.89608	4.39409
EPHA2	3.76534	3.88182	4.169	3.98834	4.05679	4.74833	4.2552	4.10665	4.56696
ARHGEF19	5.98594	5.91286	5.71926	5.89306	5.90996	5.98222	6.05644	5.88885	6.21098
CPLANE2	5.39121	5.65475	5.29187	5.08071	5.17771	5.29306	5.05197	5.23632	5.46174
FBXO42	6.25949	6.44272	6.28341	6.12502	6.33297	6.3439	6.64638	6.33866	6.42103
SPATA21	4.19694	3.51285	3.86611	3.41533	3.78642	3.36275	3.48626	4.08904	3.78183
NBPF1	6.24363	6.45111	6.33149	6.23192	6.32835	6.76417	6.40309	6.18752	6.31701
MST1L	4.36495	3.95564	3.43117	3.77354	3.89332	3.63633	3.54498	3.49866	3.36417
MFAP2	2.31889	2.92757	2.6594	2.61374	2.6339	2.9759	2.59758	2.63837	2.68589
ATP13A2	6.41013	6.5876	6.98489	6.55916	6.36744	6.90779	7.64654	7.93563	7.17967
SDHB	6.54781	6.34208	6.40363	8.12541	7.40726	7.82148	7.7928	7.84937	7.26776
PADI2	3.17371	3.34249	3.25548	3.79617	3.53294	3.9001	3.9265	3.83591	3.87373
RCC2	6.9515	7.0174	7.42618	8.72147	8.45493	8.68639	8.59489	9.04446	8.77107
UBR4	9.64561	9.38775	9.45626	10.7677	10.519	10.7788	10.7071	10.5785	10.529
EMC1	2.99538	2.97782	3.3064	3.54058	2.99245	3.49339	3.44794	4.06922	4.32384
AKR7L	5.81922	6.09996	6.32007	5.46533	5.92579	6.06798	6.16599	6.04562	6.12066
AKR7A3	3.34119	3.23157	4.11869	4.09651	4.04262	4.00356	4.19161	3.76153	4.11414
AKR7A2	4.8137	4.75986	4.70069	6.09263	5.353	5.88833	5.39373	5.38751	5.70698
CAPZB	9.71429	9.44572	9.69369	10.1601	9.90932	10.2205	11.0779	11.0158	10.8575
TMCO4	4.44378	4.68155	4.75535	4.83661	4.64117	5.77092	4.97249	5.02291	5.54362
RNF186	4.09664	4.00409	4.40995	4.02119	4.03213	4.53766	4.38685	4.2815	4.39397
PLA2G2E	4.95404	5.38165	5.10992	4.62832	4.99217	5.11071	5.34945	4.87135	5.21277
PLA2G2A	2.51668	2.82506	3.02952	2.96043	2.57356	2.77791	2.3602	2.27777	2.61604
PLA2G2D	4.6013	4.39935	4.7962	4.80638	4.93179	5.03893	4.528	4.7788	5.46246
PLA2G2C	2.51981	2.52134	2.59972	2.45945	3.01112	3.32317	2.75906	2.56892	2.96129
CAMK2N1	5.36706	5.85469	5.18617	5.46891	5.8537	4.96949	4.51372	4.89109	4.12249
MUL1	5.80266	5.24051	6.10592	4.43868	4.86462	4.99476	5.77496	6.43165	5.9969
KIF17	3.70279	2.80279	2.99018	2.54675	2.44053	3.43418	3.24021	2.38282	3.54581
SH2D5	5.25541	5.89143	4.70188	5.37786	5.63301	5.15034	4.93201	5.15702	5.45777
HP1BP3	7.23162	7.41376	7.39237	7.554	6.7168	6.96868	8.17629	7.89164	7.81782
EIF4G3	6.0131	5.83398	5.34331	7.12582	6.83368	7.27199	6.73165	7.3572	6.3825
ECE1	9.35494	9.22118	9.10208	7.15753	7.08071	6.9608	8.59854	9.04063	8.82643
RAP1GAP	2.31065	2.43511	2.41194	2.83343	3.5073	3.62184	2.82181	2.34832	2.52054
USP48	6.8337	6.8131	7.25609	7.97751	7.25493	7.35066	7.09018	7.70297	7.50565
HSPG2	5.07688	4.4103	4.95115	4.39888	4.78905	4.72754	4.38847	4.80412	4.82974
WNT4	3.28028	3.5257	3.74446	4.05641	3.85712	4.10286	3.98839	3.93582	4.27018
LACTBL1	5.26621	4.29337	4.77004	4.7566	4.62388	4.7288	4.844	4.83438	4.84284
TEX46	3.56159	4.14767	3.56519	3.46061	3.26792	3.64481	3.26771	3.55407	3.64145
LUZP1	5.62408	5.30842	5.57833	5.44395	4.95513	5.34223	5.76826	6.08252	5.7583
HTR1D	2.09762	2.31668	2.36399	3.35023	2.85084	2.79925	2.78556	2.11381	2.84465
ZNF436	5.37339	5.15589	5.05011	5.30169	5.78309	5.56532	5.33516	5.47043	5.59732
TCEA3	9.51588	9.47573	8.95595	4.97685	4.85156	4.25943	5.19833	4.08281	4.43778
ASAP3	6.06155	6.55532	6.58235	5.00374	5.33383	5.48125	6.1378	6.17205	5.56444
E2F2	4.56826	4.15384	4.48913	5.18528	4.94097	5.76387	5.97851	6.12011	7.1603
ID3	6.96013	5.02486	4.41918	4.03827	3.31091	3.97054	4.33287	4.49498	4.02849
GALE	4.83237	4.78364	4.49042	5.72948	5.57329	5.72786	5.5696	5.17551	5.82059
HMGCL	3.7531	4.16533	3.33717	5.9345	5.95689	6.17579	5.82486	5.31751	5.50242
FUCA1	4.18401	4.46237	4.2686	6.54848	6.11699	6.25148	5.87832	5.88965	5.7986
CNR2	5.14133	5.56462	4.98877	4.53222	5.06078	4.84008	5.0798	5.13695	4.90633
SRSF10	9.9648	9.82789	9.71488	9.34793	8.98597	9.21987	9.50936	9.7499	9.17442
MYOM3	3.45343	3.22522	2.89445	2.50234	2.7723	3.09791	3.49953	2.79604	3.66253
IL22RA1	4.01277	3.17628	4.56439	3.91741	4.21399	3.58169	3.7529	4.00248	3.81581
IFNLR1	4.22367	4.03529	4.01092	3.73812	4.40964	3.72492	4.38834	4.47302	4.77733
STPG1	3.98	4.3626	4.73132	6.4762	6.54835	6.66177	6.24022	6.28627	6.4186
RUNX3	9.43711	9.36867	9.49352	8.52017	8.95382	9.04138	10.4667	10.5845	10.0763
SYF2	7.95027	7.91189	8.0269	9.3982	8.83449	7.89754	8.92652	9.1807	8.70884
RSRP1	8.77215	8.26639	8.65427	7.71297	7.57122	7.16284	8.43804	8.24021	8.45583
RHCE	4.45918	4.04471	4.2706	4.26238	4.28604	4.47832	4.20555	4.05502	4.41501
AUNIP	3.60774	3.4786	3.79321	3.66289	3.37037	4.14563	4.17214	4.05372	4.30342
PAQR7	3.71435	3.62669	3.45922	4.28552	3.83574	4.3772	2.91197	2.80083	3.0241
STMN1	6.29	6.0054	6.98397	10.6676	10.1434	10.4768	10.6884	10.56	11.0222
PAFAH2	6.07654	6.03449	6.07349	5.81304	6.05895	5.57413	6.10012	6.09082	6.47816
SLC30A2	5.4508	5.14782	5.1404	5.92251	5.10398	5.62988	5.43489	5.17269	4.95106
TRIM63	3.98166	4.02313	4.12048	4.50923	4.25488	4.48193	4.42867	3.74662	4.27167
UBXN11	3.82572	4.08677	4.05319	4.19594	3.83341	3.75559	4.67949	4.89966	5.22466
CRYBG2	4.87104	4.71341	5.13211	4.61479	4.74641	5.08409	4.82626	4.83453	4.65527
ZNF683	3.77786	3.35241	3.04	3.33726	2.86213	3.55305	4.49432	4.92835	4.54
GPN2	6.06197	6.64495	6.79537	7.04942	7.06738	7.11414	7.84669	7.5723	6.94146
GPATCH3	6.6604	6.67522	6.64183	6.11631	5.87213	6.26638	6.50114	6.81448	6.77144
NR0B2	4.53764	3.99662	4.16431	4.07168	3.4735	4.0746	4.20664	4.05861	3.8493
KDF1	5.1964	4.72282	4.99704	4.71451	5.09123	5.3656	5.19763	4.57483	4.79546
TENT5B	4.61135	4.4532	4.38807	4.39365	4.41559	4.5891	4.42663	4.39159	4.64524
SLC9A1	6.6831	6.53751	6.23675	6.62457	6.78714	7.11582	7.41476	7.10858	7.1161
MAP3K6	4.94852	4.15921	4.96648	5.01445	5.10474	5.25712	4.5841	5.58239	5.07052
FCN3	5.56496	5.44146	5.20875	5.47005	5.42597	5.32792	5.20656	5.24803	5.61899
CD164L2	3.78791	3.59538	3.41624	3.68375	3.41934	3.61638	3.64188	3.49373	3.7048
WASF2	8.34104	7.95889	8.49098	8.32454	8.09203	8.44974	8.2599	8.33692	8.28936
AHDC1	5.07035	5.19549	5.48887	5.36235	5.27869	5.79814	5.42111	5.49895	5.78449
FGR	4.5452	4.81867	5.12719	5.40948	5.43888	5.81493	5.40778	4.92769	5.26055
IFI6	6.40306	6.56934	6.47584	7.07462	6.79768	7.04724	6.70143	6.64717	6.7782
RPA2	5.78913	5.53537	5.04236	7.14423	7.19368	7.23177	8.4221	8.37324	8.20029
EYA3	3.24095	3.15755	3.58275	3.70517	3.74207	3.70019	4.67224	5.02928	5.08732
SPCS2	7.21837	7.01004	6.63416	9.14818	8.95755	8.77571	9.00852	8.87218	8.42832
PTAFR	3.73576	4.57285	2.4891	4.01331	3.78247	3.7433	4.05251	4.03211	4.14091
DNAJC8	7.95003	8.1869	7.91767	8.79059	8.01389	7.89834	9.10229	8.77132	8.48068
TAF12	5.07822	4.99454	4.6643	6.84054	6.52251	6.59293	7.3557	7.15584	7.43034
TMEM200B	2.59802	2.5903	2.80539	2.50425	2.34231	2.4846	2.73797	2.46283	3.09582
SRSF4	7.29463	6.8741	7.23576	7.24738	7.34878	6.90206	7.7315	8.02684	8.00338
MECR	4.33909	4.97059	4.85344	4.80131	4.80335	5.73479	5.26736	5.66633	4.62577
MATN1	3.11084	2.49138	2.55029	2.88934	2.75409	3.09856	2.45108	2.57686	2.78198
LAPTM5	9.06586	9.11905	9.28867	7.84415	7.8632	7.94677	10.744	10.48	10.0177
SDC3	3.76873	3.16593	3.96966	3.44665	3.49191	3.76588	3.30162	3.20289	3.31257
PUM1	7.86493	7.77099	8.2636	7.58369	7.30934	7.09672	7.83987	7.86488	7.67466
NKAIN1	4.24133	4.84779	3.76532	4.62392	4.40753	4.57787	4.20381	3.80168	4.52033
SNRNP40	6.54007	6.67982	6.82904	8.40006	7.93934	8.44017	8.61505	8.50157	8.36585
FABP3	3.98665	3.68037	3.37344	4.0295	3.42512	3.59168	3.69282	3.06793	3.25065
PEF1	4.30498	5.00738	3.91183	5.14299	5.56536	4.87066	4.7599	5.19599	5.18418
COL16A1	5.44684	5.75794	5.81016	5.77944	4.84883	5.98311	5.72651	5.70589	5.76238
ADGRB2	5.5063	5.47243	6.09768	4.4985	4.53847	4.84703	4.41413	4.55151	4.56009
SPOCD1	5.13282	5.36538	5.2145	5.41474	5.12818	5.41127	5.29548	5.08848	5.31274
PTP4A2	10.493	10.6252	10.6526	10.9562	10.2494	10.3952	10.6201	10.6174	9.85775
TMEM234	5.29127	6.07777	5.21802	7.36322	7.38288	7.28985	6.38512	6.36592	6.76953
MARCKSL1	6.76082	6.54261	6.85451	6.31305	6.67541	7.16469	6.13071	6.27865	6.48669
FAM229A	5.33826	5.2992	5.50083	4.96483	5.06189	5.36113	5.31721	5.28655	5.42569
BSDC1	8.08437	7.94887	8.289	6.08873	6.65899	6.27357	7.03365	7.05852	6.74238
ZBTB8OS	6.01326	5.98497	5.23885	6.97165	6.70209	7.02547	7.63463	7.31002	7.05478
SYNC	3.42271	3.93265	3.64865	4.1704	3.64015	3.45969	3.79576	3.43942	3.56953
YARS	5.42634	5.64133	5.50206	6.89011	6.80463	7.09996	7.90306	7.94728	7.27542
FNDC5	4.37241	4.66671	4.7593	4.2538	4.63595	4.89409	4.48804	4.31728	4.58282
TMEM54	5.2868	4.90263	5.60714	6.21384	5.27915	6.0687	5.40476	5.5126	5.26744
RNF19B	7.08525	6.89017	6.91669	4.9102	5.77747	5.37062	5.90529	5.8336	6.01768
AK2	7.3654	7.31248	7.19457	9.02483	8.47135	8.85444	9.09694	8.95616	8.76133
TRIM62	4.81984	4.70625	5.21555	4.42743	4.06407	3.84203	4.33268	4.68257	4.99309
A3GALT2	3.25907	3.11078	2.90168	4.44608	3.49844	3.10903	3.08617	3.66617	3.06504
PHC2	6.31417	6.53635	6.7049	5.63007	5.7773	5.08571	6.91544	6.79111	6.8117
CSMD2	4.44593	4.35271	4.9612	4.68075	4.21884	4.58741	4.33601	3.82974	4.55426
DLGAP3	3.63419	4.03219	3.62505	3.2809	3.60332	3.72393	3.93948	3.53214	3.47502
TMEM35B	5.52759	6.03637	5.73607	5.94966	5.82285	5.4673	5.40807	5.9852	5.96257
KIAA0319L	6.94103	7.25021	6.89336	7.28825	7.66793	7.52122	7.60949	7.06558	7.68951
PSMB2	8.84602	8.79692	8.9297	10.3969	10.144	10.4972	10.6302	10.6183	10.4664
C1orf216	4.72976	4.58894	4.77087	4.697	4.91345	4.98912	4.83155	4.58441	4.4086
CLSPN	2.31889	1.87716	1.6291	4.25615	2.45455	2.50652	4.91224	5.73989	4.45861
COL8A2	3.4872	3.59269	3.68303	3.79607	3.8316	3.47981	3.42352	3.73208	3.66475
TRAPPC3	7.2625	7.12822	7.27072	10.0834	9.88731	10.1573	9.1379	9.35007	9.18932
EVA1B	3.98989	3.92937	4.08336	4.50121	4.45845	4.50271	4.19038	4.43784	4.29682
STK40	5.78219	5.75244	5.73479	5.30566	5.06902	5.56873	6.15178	7.07913	6.76151
LSM10	6.92112	6.75854	7.1893	8.04198	8.01724	8.41677	7.60674	7.9017	7.78508
OSCP1	2.67887	2.9884	3.70835	3.42069	3.03088	3.39731	3.36775	4.08914	3.8502
MRPS15	8.10334	8.21953	8.21268	9.37224	8.95717	9.09956	9.76969	9.4194	9.1835
CSF3R	4.42452	4.46845	4.12557	4.88389	3.76959	4.86285	4.5237	4.29105	4.11169
GRIK3	2.11103	1.70527	2.11123	1.85779	2.31945	2.18016	2.30737	1.99549	2.03556
MEAF6	7.86209	8.01585	8.10073	7.42742	7.06182	7.52017	8.30528	8.0338	7.95577
SNIP1	7.25257	7.47311	7.18121	6.52784	6.66033	6.25341	6.88851	7.13994	7.23593
GNL2	3.77067	4.11579	4.80586	5.54601	4.66458	3.43222	6.34531	6.47939	4.66516
RSPO1	5.07373	5.4432	5.18679	5.23813	5.06322	5.37631	5.3525	5.31896	5.60721
C1orf109	5.88612	6.04891	5.66206	5.40239	5.87812	5.80327	5.81157	5.83286	5.84938
EPHA10	3.84343	2.72047	2.64914	3.27118	3.18681	3.26598	2.83653	3.58546	3.79776
YRDC	5.37947	5.84385	5.71152	5.99962	5.21603	5.9061	5.54829	5.80194	5.73126
MTF1	6.8366	6.93818	6.88539	8.07294	8.12838	7.89179	7.50573	8.24542	7.60867
INPP5B	6.68453	5.83485	5.6066	6.60933	6.71612	6.32949	7.71824	7.55413	7.92288
SF3A3	7.49188	7.28636	7.34093	7.77449	7.31013	7.91581	8.49657	8.36871	8.43581
FHL3	5.68126	5.56842	5.52532	4.71094	5.54612	5.16522	6.28096	6.56237	6.48892
POU3F1	3.20039	2.65513	2.71692	3.26344	2.83308	2.88531	2.74769	3.08298	3.2522
LINC01343	2.87336	2.97857	3.15971	2.96064	2.51512	3.38619	2.88537	2.49065	2.32343
RHBDL2	2.98471	2.66123	2.55415	3.19538	3.03746	3.22495	3.11249	3.09197	3.06473
PABPC4	7.28026	7.23426	7.42693	7.65193	6.92557	6.92369	7.61526	7.6661	7.46835
HEYL	4.71555	3.73014	4.81237	4.45704	5.18611	4.99685	4.65732	4.45473	4.85155
NT5C1A	3.08139	2.56207	2.96633	3.17042	3.40774	3.6597	3.28933	3.0259	2.96365
HPCAL4	5.3629	5.24046	5.55754	5.63299	5.48383	5.49581	5.54587	5.61087	5.29627
BMP8B	3.82744	3.63262	3.31148	3.14643	3.39584	4.00804	3.97706	4.11086	3.69368
OXCT2	5.10621	4.57425	4.58768	4.25948	4.62237	4.82159	4.54534	4.81049	4.63378
TRIT1	6.00939	6.069	6.16748	6.09749	5.92755	6.24044	6.23352	6.17348	6.06124
MYCL	5.78134	5.38031	5.66533	5.15943	5.4386	4.72812	5.36981	5.16778	5.16956
PPT1	6.37733	6.44353	6.49706	7.51697	7.32249	6.98086	7.88371	7.9824	7.88242
COL9A2	5.34461	5.00049	5.50025	5.46307	5.33367	5.03894	5.36247	5.34861	5.73034
RIMS3	3.90869	4.06129	4.2852	4.6877	4.29981	4.50718	5.17583	4.7148	4.88671
CITED4	4.61577	4.34299	4.60372	4.43688	4.18665	4.39823	4.21464	4.36012	4.25594
SLFNL1	3.82345	3.81483	4.39577	4.19802	4.15683	3.93437	4.16054	3.62401	4.345
SCMH1	7.13257	6.8621	7.06561	7.10925	6.57312	7.24414	7.3982	7.08582	7.6628
EDN2	2.87361	2.18254	2.25264	2.41404	2.69713	2.74001	2.59409	2.949	2.61255
HIVEP3	5.56574	5.65129	5.0534	4.29502	4.00855	3.58915	5.33784	6.36123	5.1192
GUCA2A	5.17596	4.69298	4.52656	4.95309	5.12127	4.69086	5.13903	4.40942	4.86846
FOXJ3	8.47156	8.3689	8.63318	8.29081	8.17898	8.4882	8.60659	8.48617	8.15485
ZMYND12	2.93336	2.43514	2.34595	4.19098	3.97976	2.32186	3.18511	3.12341	2.99368
CLDN19	5.06129	4.6539	4.94019	4.73192	5.03592	4.69414	4.82185	5.01262	4.68542
P3H1	7.35095	7.4016	7.0405	8.55612	8.3276	8.81593	8.68166	8.86362	9.1388
SVBP	3.68568	4.0584	4.15864	3.14952	4.31581	3.82908	5.16411	5.56822	4.74185
SLC2A1	6.46813	7.01391	6.99634	6.37048	6.67646	6.46565	7.96454	8.19856	8.25447
C1orf210	5.32707	4.97071	5.3706	5.04335	4.99236	5.06818	4.84873	5.10012	4.87216
ELOVL1	6.11751	4.81239	5.29599	6.74343	6.54036	6.88196	7.55596	7.57399	7.42606
MED8	5.98602	5.69471	5.57579	7.35997	7.26372	7.80576	8.11828	7.77719	7.58166
HYI	6.97896	6.65235	6.9557	6.56038	6.42586	7.37592	6.47043	6.31904	6.34616
SLC6A9	5.13998	5.48641	5.22849	5.43464	5.8697	5.77243	5.81714	5.64905	5.35954
ERI3	7.1456	6.86141	7.01754	7.85925	7.95635	7.99721	7.71469	7.59196	7.53862
TMEM53	4.22172	4.04868	4.15941	7.02188	6.80865	7.65945	5.96104	6.41944	6.15693
BEST4	3.65945	3.14933	3.86255	3.58186	2.97746	3.33379	3.54179	3.74523	3.56831
TCTEX1D4	4.4708	4.24783	5.09573	4.21341	4.2317	4.35863	3.87147	4.05153	4.17531
PTCH2	5.2032	5.55692	5.43866	5.37127	5.37384	5.16168	5.05814	5.32208	4.97057
EIF2B3	5.86817	5.7849	5.82971	7.07968	6.46863	7.73086	7.29981	6.92136	6.8989
HECTD3	6.83847	7.46849	7.29318	7.66653	7.61429	7.58102	7.93547	7.79919	8.28657
ZSWIM5	4.92337	4.55	4.60496	4.05364	4.10439	4.58143	4.64521	4.65694	4.32161
MUTYH	6.01633	6.22951	6.10256	5.92649	5.49764	5.48559	6.08406	6.22058	6.01214
TESK2	5.2963	4.41302	4.69369	4.20648	3.84075	4.28686	5.0539	4.47533	5.28923
CCDC163	4.68666	4.50533	4.90144	4.09587	5.05867	4.51845	4.79945	4.52351	4.87421
PRDX1	6.40702	5.90297	6.65523	10.4735	9.69905	10.25	10.58	10.3466	10.3215
CCDC17	5.81789	5.76057	5.93147	5.76003	5.91898	5.85886	5.78928	5.74924	5.98168
GPBP1L1	7.67505	7.96432	7.70209	8.71117	8.49014	7.99907	8.94989	8.89793	8.42672
IPP	2.48076	3.2638	3.64455	5.38914	4.0363	3.6494	4.5737	5.35485	5.01236
PIK3R3	3.21019	3.8851	3.66642	5.25647	4.84294	3.94176	5.41861	6.0445	5.67418
POMGNT1	5.79387	6.24183	6.00913	6.98018	6.73141	7.33438	7.38066	7.77771	7.1694
LRRC41	7.53022	7.83689	7.52075	9.30481	9.33641	9.23439	8.8724	8.80076	8.63922
KNCN	6.17468	6.27009	6.38059	6.43116	6.04244	6.26007	6.53927	6.22278	6.35436
ATPAF1	3.55902	3.93281	4.31994	6.2302	5.61555	5.76141	5.03506	5.0296	4.90926
EFCAB14	7.17337	6.82583	7.03481	8.91899	8.15547	7.9219	8.32444	8.40939	7.8573
CYP4A11	3.5045	2.75943	3.62772	3.46565	3.57437	3.47414	3.22157	3.08901	2.91563
PDZK1IP1	4.33476	4.51644	4.15752	4.3277	4.25565	4.69988	4.81645	4.27188	4.04982
TRABD2B	4.08049	3.34646	4.17652	4.48033	4.06788	4.49624	4.03894	3.65604	4.28722
SPATA6	4.00554	5.54005	4.96755	3.89867	3.72607	3.52688	4.66683	4.60589	4.8594
AGBL4	2.42854	2.75434	2.07279	1.90366	1.79182	2.10315	1.77421	2.54286	2.13689
BEND5	6.11131	5.86691	5.9277	6.79242	6.47293	6.93986	6.24018	5.84912	6.29904
DMRTA2	4.57329	3.48804	3.86449	4.001	4.09443	4.23634	4.01019	3.96888	3.90505
FAF1	6.11857	6.41251	6.28269	6.57734	6.31742	6.11307	6.6378	6.83628	6.50668
TTC39A	2.10154	2.66477	2.76314	3.35126	2.43469	2.6664	2.46282	2.32458	2.78728
EPS15	7.77225	8.1862	7.99062	6.47857	6.1587	6.89743	6.49541	6.49452	6.43225
NRDC	4.56619	5.05404	4.82701	7.15594	6.9918	5.64547	6.73847	7.16331	6.12244
RAB3B	2.90946	3.39819	3.21629	3.6529	3.58806	3.93039	3.38329	2.63657	3.33939
TXNDC12	7.16582	6.94008	6.84152	8.46875	7.92802	8.33737	9.05488	9.11321	8.71708
CC2D1B	4.17297	3.28045	3.40354	3.60742	4.4481	4.30947	4.83229	4.79216	4.38608
ORC1	2.73609	3.82174	3.15805	4.20881	3.74823	5.37462	6.10041	6.08836	6.07835
TUT4	2.86088	3.03703	3.25039	2.9442	2.92201	2.32159	2.98276	3.35067	2.63787
COA7	4.61006	4.57699	4.87782	5.75745	6.16733	6.1475	5.76273	5.29479	5.2578
ECHDC2	7.63796	7.66011	7.69566	7.65231	8.02113	7.97575	7.27587	7.18219	7.86823
SLC1A7	4.66847	3.57393	4.69507	4.53086	4.52081	4.68285	4.66468	4.6663	4.38149
C1orf123	8.82791	8.51156	8.56596	10.0758	9.5443	9.85104	9.47825	9.37239	9.60383
MAGOH	8.63128	8.48801	8.43424	9.3406	8.83115	8.62417	9.32439	9.0182	8.65903
LRP8	5.3413	4.77038	5.12118	6.21653	5.86274	6.42517	7.95582	8.26601	7.55478
GLIS1	4.48232	4.88673	4.63258	4.93187	4.89996	4.8563	4.94687	4.8117	4.49574
NDC1	5.60997	5.29754	5.5295	8.46116	7.86722	8.44805	7.46295	7.65927	7.69776
YIPF1	2.79103	4.46099	3.76614	5.14735	5.66524	5.47762	6.1549	5.76364	5.13658
HSPB11	6.44483	6.45123	5.45999	8.62064	7.90901	8.02641	8.54924	8.38069	8.06034
LDLRAD1	4.92546	3.86507	4.8181	4.09895	4.24434	3.82717	4.24589	3.98183	4.67292
TMEM59	9.36474	9.14307	8.89961	11.2947	10.9809	10.6843	10.3411	10.5117	10.1768
SSBP3	9.26933	8.70822	9.07715	9.31956	9.04019	9.27032	9.85452	9.88498	9.7708
FAM151A	2.47498	2.87151	3.07767	2.55404	2.90006	2.93552	2.58841	2.57648	2.70227
PARS2	3.74358	2.88224	3.788	5.82868	5.51596	5.57729	4.63836	4.58643	5.51261
TTC22	6.32309	6.0276	6.35974	5.62304	5.74055	6.30491	6.381	6.64579	6.81709
DHCR24	4.81	4.89422	5.35894	8.42489	8.21121	8.33899	9.31115	9.31275	9.16264
USP24	6.18571	6.61124	6.61769	6.94745	6.46457	6.54486	6.18667	6.43636	6.25998
FYB2	2.08115	2.16882	1.83102	1.84721	1.83849	1.83695	1.8338	2.0582	1.69383
C8B	2.92769	3.32237	2.87285	3.78934	3.60636	2.83088	3.10234	2.90932	3.0971
TACSTD2	2.47416	2.54011	2.9795	3.01761	2.73035	2.8316	2.93268	2.63705	3.25756
MYSM1	7.06488	7.58615	6.99999	7.54681	7.79836	7.02421	7.23924	7.73159	7.29158
JUN	10.3018	10.0934	10.4746	5.15274	5.97895	5.3397	7.9113	8.20136	8.55923
CYP2J2	4.12237	3.81829	4.16931	4.09533	3.69702	3.9829	3.8723	4.7275	3.96076
C1orf87	3.6014	2.64446	2.76217	2.68322	2.63851	2.93827	3.61984	2.49776	3.85287
TM2D1	4.98396	5.75184	5.67921	7.34415	7.1399	6.61728	7.2024	7.33448	7.38091
KANK4	3.75349	3.67847	3.70138	3.55455	3.56725	3.79837	3.60569	3.64541	3.42795
DOCK7	4.54047	4.42154	5.29146	5.37294	4.55839	5.61601	5.12192	6.52062	5.84402
ITGB3BP	3.27039	3.50101	3.47364	7.66874	6.78426	5.83069	7.39789	7.46864	7.44539
ROR1-AS1	2.10275	1.69873	1.7254	1.72749	2.13629	2.08313	1.90737	1.72197	1.46148
JAK1	9.8457	9.81474	9.64388	9.43056	9.03086	8.72198	10.2855	10.2555	10.087
LINC01359	4.5724	4.95647	5.13363	4.23473	4.59651	3.8479	4.44364	4.26355	4.51914
INSL5	1.94285	1.58691	2.06076	1.82058	2.25636	1.65088	2.18819	2.66207	2.15266
WDR78	1.74259	1.89675	3.19233	1.56178	1.3415	1.41005	1.61365	2.00872	1.78848
SLC35D1	4.91749	6.00986	5.18019	6.47767	5.57609	5.53774	6.72026	7.38069	7.02639
C1orf141	1.6719	2.74167	1.43365	2.49455	1.92708	1.78774	2.03382	2.13963	1.83834
SERBP1	9.70728	9.64502	9.63515	10.5135	10.0673	10.0717	10.508	10.8272	10.6218
GNG12	3.41323	3.27645	3.69628	3.33688	3.36837	3.76973	4.03832	4.12012	4.4055
DIRAS3	2.30812	2.86615	2.83019	3.29725	3.61092	3.38452	2.42258	3.14311	2.26989
WLS	2.06635	2.70916	2.54716	3.19558	2.02118	2.58294	2.42588	2.11708	3.0197
RPE65	1.88115	1.94299	2.31338	2.63784	1.84466	2.08771	2.38178	1.64882	2.30939
DEPDC1	2.24138	2.09846	3.01832	7.24998	5.99648	5.35259	6.41807	6.69181	6.58803
LRRC40	4.94644	4.85514	5.13252	6.57831	5.7262	4.00669	4.637	5.58235	4.19544
ANKRD13C	4.20754	3.46019	4.01404	4.33559	4.11656	4.05865	5.19231	5.2701	4.08472
PTGER3	3.21741	3.13723	2.67228	7.0092	7.10936	7.18814	3.1749	4.1437	2.67306
ZRANB2	6.78361	6.69783	6.26087	7.12104	6.77179	6.53428	7.62175	7.68572	6.94816
NEGR1	3.24347	2.7966	3.02619	2.58265	2.66263	3.0526	3.01771	3.74253	3.70723
LRRIQ3	1.34768	1.22229	1.46067	1.86723	1.8382	1.67609	2.15819	1.37693	1.56551
ERICH3	1.34614	1.69825	1.4158	1.54261	1.56004	1.80029	1.42681	1.5761	1.74015
CRYZ	3.62733	3.76675	3.42071	4.31422	4.63898	4.39982	5.43392	6.14458	5.94135
SLC44A5	3.4905	3.52086	3.33174	2.37663	2.13941	2.13564	2.74768	2.06527	2.0822
ASB17	1.37469	1.50493	1.52096	1.52757	1.62872	1.83269	1.59644	1.72868	1.19123
PIGK	6.12283	6.33547	5.61281	7.13876	6.43826	5.92699	6.60115	6.72534	6.26674
ZZZ3	5.66212	6.74594	6.06411	6.96128	6.63823	5.96463	6.53292	7.19088	6.55784
USP33	6.83433	6.59219	6.90835	6.67577	6.42583	6.12608	6.84184	7.13121	6.96758
FUBP1	7.88436	7.73387	7.89468	8.76535	8.17149	7.95662	8.79055	8.8934	8.45832
ADGRL4	2.50063	2.30032	1.53249	1.88877	1.82942	1.69784	2.0047	1.91925	2.10295
TTLL7	4.98202	4.35275	4.62191	9.39966	8.45313	7.86645	6.29082	7.19641	6.72381
GNG5	5.51784	5.15435	5.50275	7.74409	7.56836	7.73047	7.49376	7.47253	7.29015
CTBS	6.785	6.52642	6.44756	8.27805	7.83502	6.99069	7.27046	7.57124	7.29338
SSX2IP	1.87551	1.88983	1.85549	2.5893	2.23206	2.12402	2.18824	2.55197	2.07264
LPAR3	4.19269	4.05254	3.94221	4.01504	4.00724	4.09614	3.71663	3.90516	4.35252
MCOLN2	1.94924	2.7085	1.51641	3.94887	3.75809	4.89912	2.27933	2.55096	1.88465
MCOLN3	3.43307	2.81338	1.59583	2.89228	3.02412	5.06105	3.37223	2.9038	2.0188
SYDE2	3.4315	3.82671	2.91216	2.49975	3.48132	3.60144	2.87521	3.33668	1.95552
C1orf52	6.67008	6.52648	6.48522	6.39209	5.80935	6.34175	6.67227	6.69739	6.20268
BCL10	6.8099	6.47263	6.94976	6.76883	6.23945	6.08512	6.86071	6.68253	5.78046
DDAH1	3.73111	5.12936	3.77743	6.84316	4.97691	5.78479	3.43395	3.62954	4.39404
ZNHIT6	4.11849	4.32615	3.39935	5.32146	4.11686	4.58546	5.4128	5.64592	4.16955
COL24A1	2.7174	2.0466	2.09166	2.88675	2.42288	2.22857	2.47309	2.45154	2.49489
ODF2L	5.6482	6.31392	6.22359	6.90664	6.54006	5.13684	6.36132	6.74262	5.16708
SELENOF	10.232	10.2349	10.2303	10.13	9.4923	9.21137	10.4943	10.2666	9.88652
GTF2B	7.21017	7.61846	7.83983	7.22121	6.70841	6.5038	7.40664	7.22515	7.15262
KYAT3	5.38557	4.55069	4.92374	6.37338	6.08393	5.84198	6.39219	5.99276	5.84949
GBP3	7.12181	6.64553	6.84819	6.30768	6.11377	6.64774	6.97433	7.17238	7.33073
GBP1	2.33592	2.91836	3.51478	5.65885	4.72924	5.15158	7.91688	7.63716	7.10287
GBP4	4.16031	3.79031	3.73192	4.27379	4.60472	4.44412	6.34561	6.29444	5.97131
GBP5	3.08028	1.96176	2.73246	6.07227	5.46089	6.0172	6.94695	7.53202	7.68387
BARHL2	4.42434	4.34817	4.62226	4.04714	4.18711	4.59248	4.44795	4.29666	4.56028
ZNF644	5.73854	6.06946	6.13674	5.73206	5.39861	4.63583	4.66107	6.29619	4.87024
HFM1	1.82126	1.7538	1.81907	1.91052	1.9864	1.88919	2.18156	1.87338	1.66332
TGFBR3	7.64163	7.83358	6.67461	8.36448	9.05229	8.83721	9.48662	9.63792	8.97911
SETSIP	4.20051	3.74459	3.50422	4.78891	4.38555	4.69253	5.07066	4.97108	4.52324
GLMN	2.31135	2.4995	2.39166	3.68816	4.02491	1.86114	3.72323	4.18777	3.33201
GFI1	8.19512	7.62024	8.1274	7.84797	8.48699	7.9477	7.63475	7.42855	7.69513
EVI5	4.3747	5.68145	5.52527	6.65839	6.0186	5.67642	4.46775	3.90882	4.49964
DIPK1A	2.23457	2.78151	3.72052	3.14608	3.63621	2.719	3.87044	3.71547	3.92083
TMED5	5.19234	5.57627	6.05132	7.28271	6.3204	5.73168	6.67857	7.10361	5.81922
BCAR3	4.7131	3.90372	4.34912	6.22466	6.62195	6.36484	6.20694	6.66521	6.74935
DNTTIP2	5.75586	5.85443	5.98874	6.76188	5.99303	4.94687	7.00421	7.18238	5.11957
GCLM	1.98542	1.45059	2.27431	4.35033	3.68223	3.58511	4.82285	4.74812	3.93581
ABCA4	3.42989	4.25534	4.07157	3.86619	4.14189	3.73364	3.86543	3.99588	4.15624
F3	3.12987	3.13331	2.48197	3.07859	2.8653	3.01292	2.63561	2.84321	3.0155
CNN3	5.38443	5.65434	4.86354	6.06405	5.48236	5.16856	5.13497	5.14037	4.69653
ALG14	3.29527	3.57144	3.08982	6.24388	5.64188	5.95249	6.20231	6.4632	6.06051
RPL7	11.3726	11.2959	11.5996	11.7391	11.6829	11.6012	11.8443	11.4808	11.43
DPYD	7.82426	8.08205	7.67455	7.55791	7.54784	8.44165	7.29577	7.67581	7.83683
PLPPR5	1.58801	1.90351	1.93686	2.34238	2.10817	2.57068	2.13206	1.94379	2.07297
FRRS1	2.43408	2.7741	3.40903	5.98356	4.40118	4.37932	3.53271	2.77076	2.81467
SASS6	2.83166	2.86431	2.611	5.47591	4.94785	4.00607	5.02277	5.57832	4.68356
LRRC39	2.87378	2.85137	2.38187	2.59704	2.4939	2.44965	2.94911	2.34005	2.39207
DBT	3.67711	3.4259	3.64539	4.06936	4.46725	4.12618	4.04674	4.54076	4.72913
EXTL2	2.70093	2.4729	2.47378	3.77599	3.74933	3.85153	4.14729	3.01447	2.90672
DPH5	4.57877	5.64568	5.75461	6.61959	5.60319	6.5652	6.00104	5.6196	5.42399
OLFM3	1.81868	2.28791	1.73565	1.54922	1.91479	2.19774	2.03596	1.84122	1.49274
COL11A1	3.47367	3.60729	3.73181	3.62702	3.62802	3.74295	3.55785	3.25612	3.41779
LOC101928436	2.14562	2.42245	2.5057	2.01441	2.49413	1.60541	2.21442	1.94219	2.09236
AMY1B	2.89177	2.89943	2.37294	2.63818	2.43128	2.50817	2.22087	2.61872	2.49601
VAV3	5.0612	4.69438	5.3124	4.90923	4.3392	5.23542	5.05808	3.64319	4.58304
SLC25A24	3.542	4.16243	4.38068	5.24531	4.59205	4.97097	5.63702	6.00972	5.43816
NBPF4	4.492	5.36077	5.26646	4.70447	4.23892	4.49229	4.77404	4.48067	5.04844
HENMT1	6.13848	6.25877	6.08866	7.45863	6.95205	7.29623	7.7328	7.28201	7.32756
WDR47	4.466	4.84369	4.46602	5.63132	5.22331	5.42158	5.24858	5.76349	5.33659
TAF13	7.07676	7.00304	6.57943	6.65909	6.4813	6.52836	7.46983	8.10111	7.54446
C1orf194	2.48899	2.65313	2.17199	2.89482	2.49533	3.14803	2.58028	2.68283	3.02648
PSRC1	3.96507	3.08809	3.7581	3.63218	4.22802	4.51123	4.41772	4.53892	4.79408
MYBPHL	5.66313	5.15156	5.56403	4.88655	5.28959	5.48722	5.29764	5.55283	5.46177
SORT1	2.03124	2.30122	1.91282	3.76987	4.10658	4.08636	2.73605	3.68801	3.43427
PSMA5	7.22944	7.23923	6.87006	10.5503	10.0759	10.3998	10.0429	10.0267	9.76019
AMIGO1	4.33757	3.86819	3.78891	4.1979	3.24303	4.00864	4.18616	3.83448	4.04605
GNAT2	5.21265	5.35469	5.23715	4.7455	4.5896	4.87061	5.2377	5.34724	5.51519
GSTM3	2.73319	1.16678	3.21167	7.7367	7.36415	6.89306	4.36284	3.49244	5.00085
EPS8L3	3.68362	3.07426	3.35718	3.37251	3.35966	2.85629	3.07543	3.14215	3.246
ALX3	4.38311	4.01198	4.71867	4.26499	3.42825	3.56006	3.89221	4.14497	4.2061
SLC16A4	2.3265	2.30033	2.56079	2.76603	2.70051	2.7557	2.20878	2.66517	2.22484
LAMTOR5	8.94008	8.83901	8.88749	11.4909	11.2301	11.2207	10.9253	11.0289	10.7198
KCNA10	5.38827	5.33336	5.82462	5.38644	5.28359	5.27356	5.23265	5.35022	5.51809
KCNA2	4.04923	3.60235	3.8854	4.46378	4.29469	4.51074	4.37865	4.32006	4.5893
KCNA3	5.66921	5.84677	5.2441	5.24461	5.10594	5.26034	5.25726	5.59148	5.9146
LRIF1	2.2031	1.79688	1.73717	4.52512	3.75893	2.67856	4.42408	3.58276	3.7678
DRAM2	5.95211	5.36427	5.7074	7.61693	7.37309	6.61403	7.03415	6.46745	6.66828
DENND2D	6.13854	5.93923	5.69878	5.24422	6.05365	5.35498	4.65529	5.05527	5.04775
OVGP1	3.06539	2.7377	2.76684	2.71464	2.83686	2.94382	3.08417	2.72067	2.78037
WDR77	6.89941	6.45001	6.66734	8.58729	7.95984	8.56279	8.82321	9.07402	8.26132
ADORA3	4.20713	2.55235	2.80327	2.9554	2.79483	2.53125	3.08109	3.33172	3.2552
INKA2	4.38465	4.6451	4.68903	4.76916	4.09927	4.892	4.91155	4.16534	3.7298
LOC101928718	3.92814	3.8212	3.7198	3.82763	3.35579	4.17778	3.50879	3.98798	3.84961
KCND3	2.94761	3.52426	2.92975	2.77105	3.3496	3.12145	3.47143	2.58082	3.17428
ST7L	6.1915	6.00424	5.59793	6.62039	6.33075	5.95172	6.55264	6.46643	6.38445
SLC16A1	5.63796	6.2788	5.32372	5.74088	6.25145	6.37256	6.78378	6.61748	6.31387
PHTF1	3.52378	2.6171	2.81159	4.15996	4.11022	3.37051	5.25362	4.45234	4.83053
RSBN1	7.63852	8.32367	7.78545	7.64769	7.12826	7.14533	7.08768	7.3684	7.16724
PTPN22	4.53926	5.13398	5.4229	7.06626	7.63058	5.66589	8.08437	8.52011	7.45972
BCL2L15	2.47006	2.89321	2.5276	2.55786	2.10348	2.22052	3.36959	2.22228	2.40119
AP4B1	5.15873	5.31843	5.65488	4.44745	3.39782	4.1829	5.75892	5.96731	6.27093
SYT6	5.20519	5.51624	5.91227	5.42192	5.82708	5.04022	5.417	5.71955	5.34198
TRIM33	7.51055	7.53327	7.3106	9.67391	9.02947	7.55052	8.05957	8.82723	7.65008
AMPD1	2.48365	2.51255	2.59853	2.60111	2.29163	2.66578	2.8206	2.43255	2.88769
NRAS	8.9036	9.1647	9.29669	9.84931	9.69766	9.53348	9.71857	10.2202	9.43206
CSDE1	9.82981	9.75162	9.77451	9.83475	8.94662	8.60839	9.64517	9.53677	9.07138
SIKE1	7.94908	7.44312	7.68922	7.51663	7.12627	7.28462	7.78544	7.80522	7.62834
TSPAN2	6.8692	6.71219	6.64525	7.74314	6.84829	6.60841	6.41299	6.36467	6.94189
NGF	5.0002	4.94621	4.84174	5.25602	4.58442	5.47559	4.92634	4.43412	4.76499
CASQ2	2.15779	1.89626	3.03267	2.34361	2.15103	2.20663	2.34202	2.71568	2.52568
NHLH2	2.21568	2.28698	2.62511	2.36256	2.49953	2.68974	2.81489	2.42952	3.23821
CD58	6.4895	6.94443	6.72302	7.8901	7.6435	7.28246	9.18163	9.11034	8.49459
IGSF3	2.04367	3.01894	2.976	4.42436	3.23382	3.18001	3.77939	3.0686	3.16266
TRIM45	3.75726	4.19078	3.30645	3.78868	3.61677	3.72551	3.59501	4.06884	3.75805
VTCN1	2.4084	2.29124	1.96674	2.86434	2.56654	2.49977	2.13617	2.30803	2.5608
GDAP2	4.46005	4.57664	4.77134	5.43862	5.08774	5.21875	5.6429	6.06878	5.67995
SPAG17	1.47106	1.50758	1.54101	1.4955	1.60708	1.49373	1.29369	1.61759	1.6158
TBX15	4.13044	3.50879	3.52385	2.85021	3.35668	2.60063	2.87069	2.43955	2.86558
ZNF697	4.76579	4.15584	4.37352	4.89146	4.76183	4.75002	4.814	4.48447	4.68903
HMGCS2	3.12751	3.26162	3.43589	2.91633	2.93214	2.9527	3.48271	3.15062	3.21209
REG4	4.15247	3.71714	3.81278	3.59911	4.10767	3.42368	3.68388	3.58852	3.6574
NBPF7	4.01808	4.12796	3.80991	3.78886	3.63342	3.55859	3.73779	3.74775	3.43627
ADAM30	2.21214	1.54506	1.82475	1.88441	2.19128	1.52017	1.8406	2.05951	1.97196
NOTCH2	7.27593	7.88918	7.95786	8.29152	7.32742	7.90826	8.1238	8.68657	8.02365
FAM72B	1.62731	2.5068	1.68741	4.92903	4.06756	4.89	5.42315	4.74014	5.17188
FAM72C	2.77586	3.04881	2.00136	5.71679	5.0297	5.86989	6.65606	5.74845	6.00223
NBPF15	5.63836	5.62893	6.52152	4.98156	4.79643	5.41211	6.15221	6.32575	6.35779
SRGAP2B	6.33626	6.47113	5.85192	6.53225	6.64732	7.07432	6.98221	7.26656	7.26164
PPIAL4F	5.16688	4.57297	5.31029	5.59938	5.84726	6.05621	6.13618	5.42437	5.52828
NBPF20	7.61126	6.88077	7.69755	7.38553	7.15211	7.13481	7.8072	7.7582	7.73379
PDZK1	3.3881	3.49274	3.12972	3.62661	3.34011	3.85167	3.14452	3.22354	3.52526
RNF115	7.60865	7.39612	7.58802	8.15442	7.59129	7.60685	7.69155	7.83996	7.58954
PIAS3	7.16612	7.45394	7.45999	6.98011	7.45672	7.53649	7.59864	7.3721	7.3292
ANKRD35	3.31097	3.38827	2.94946	2.89084	3.63126	3.28487	3.46997	3.34125	3.42583
ITGA10	4.1645	4.73545	4.465	4.50287	4.55349	4.059	4.34295	4.29999	4.32079
LIX1L	7.32459	7.21838	7.04178	7.49243	7.40018	7.28522	8.08192	8.13101	8.06132
ANKRD34A	3.55846	3.8292	4.05818	4.4904	3.76511	4.23482	3.41924	3.39553	3.52809
TXNIP	11.2214	11.5113	11.3709	8.45748	8.31147	8.52926	9.77607	9.4223	9.0342
HJV	2.04885	2.87916	3.08876	1.71724	2.05955	2.32151	2.48732	2.23276	2.25204
PRKAB2	6.54092	6.83549	7.25631	5.7622	5.7481	6.4143	6.53659	6.03546	6.64984
FMO5	2.64036	2.42078	2.56617	3.88112	3.60682	3.10106	3.16755	2.98486	3.90516
ACP6	5.05671	4.05558	4.34831	4.56841	6.03487	4.88559	5.70108	5.52787	4.64118
GJA5	3.38731	3.24336	3.94515	3.85868	3.20624	3.28779	3.24272	3.47492	3.19981
NBPF11	6.46763	6.483	6.51533	6.08637	6.08738	6.03302	6.40675	6.60476	6.70913
PPIAL4G	4.97157	4.66021	4.98177	5.57185	5.68168	5.69726	5.57475	5.26482	5.3509
NBPF9	5.12173	5.63933	5.87772	5.36465	5.53204	5.34773	6.16831	6.53686	6.50713
HIST2H2BF	11.4491	11.3455	11.4652	11.4182	11.599	12.1657	12.1896	12.1985	12.5623
HIST2H3D	7.00558	6.52765	6.93525	6.50285	6.34212	6.19045	6.46281	6.56324	6.80455
HIST2H4A	6.35287	6.21171	6.59125	6.32103	5.95058	5.50815	6.99205	6.71877	7.63487
HIST2H2AB	10.1598	10.1672	10.3519	8.48219	8.97273	10.1086	10.9078	10.7285	11.7207
SV2A	5.61333	4.84047	5.20005	5.38007	5.40975	5.00452	4.97603	5.36282	5.3588
SF3B4	8.60188	8.73	8.59226	8.65552	8.95861	9.4036	9.32473	9.69738	9.51258
MTMR11	3.86895	3.78518	3.46353	4.15382	4.17747	3.98381	3.73367	3.28002	3.83742
OTUD7B	3.50783	3.33576	3.28555	3.76503	3.67699	3.60462	4.99987	4.63261	4.39222
ANP32E	5.51686	5.25717	4.90421	6.43639	5.75707	5.71072	6.18917	6.32338	6.71937
APH1A	10.0592	9.64538	9.9754	10.0822	9.92631	10.357	10.463	10.5197	10.4773
ENSA	9.14322	9.02128	9.11299	8.27424	8.14811	8.37354	9.46651	9.1177	8.76425
GOLPH3L	5.33174	4.74786	4.16971	7.48465	7.29585	7.14761	6.83828	6.71523	7.60077
HORMAD1	2.69705	2.31702	3.46601	3.26533	3.08499	2.76801	3.21469	2.62185	2.40057
CTSS	7.90837	7.50518	7.21054	9.84642	9.1386	9.14501	9.00774	9.16227	8.95499
CTSK	5.12713	4.44237	5.05622	3.95309	4.45374	3.93122	4.6621	4.76248	5.13538
ARNT	7.46721	6.8033	7.05254	7.15938	6.7101	6.53667	7.79094	7.38693	7.07167
CERS2	7.66115	6.97528	7.73194	7.21089	7.55171	7.77897	8.70447	8.71191	8.53528
MINDY1	3.74353	2.63151	3.55219	4.15429	4.43726	4.09069	4.21635	3.79699	4.35075
SEMA6C	4.90517	4.44973	4.06544	5.20124	6.12258	5.53117	5.2965	5.09483	5.60609
LYSMD1	3.9707	4.04315	3.39666	4.32503	4.29998	4.85232	4.74661	4.1078	4.70695
PI4KB	6.61239	6.64533	6.93404	6.68719	6.78024	6.73709	7.03966	6.60907	6.93829
RFX5	8.34488	8.55458	8.8638	8.64315	8.41033	8.72859	9.8934	9.68341	9.6955
SELENBP1	3.78126	3.10011	3.93146	3.05644	3.53517	3.69071	3.83318	3.80876	3.59102
POGZ	8.23041	8.11905	8.42069	8.14206	8.0973	8.02419	8.66688	8.65165	8.66233
TDRKH	5.0114	5.52391	4.37392	4.24649	4.72198	4.68954	6.59696	6.97272	7.16368
CELF3	4.3524	4.50928	4.40799	3.8396	4.0122	4.15118	4.5883	4.52481	4.95148
MRPL9	6.98271	7.17452	6.55434	7.34067	7.13852	7.29092	7.54964	7.39381	7.59801
C2CD4D	4.78169	4.87349	4.61524	4.46578	4.72512	5.15528	5.43198	5.27001	5.61613
THEM5	4.10386	3.89877	4.31874	4.73667	4.49683	5.00679	4.11509	4.82795	4.80402
THEM4	5.77546	6.45049	6.9687	6.23087	6.39082	5.49403	8.12009	7.61074	7.65075
S100A10	9.19923	8.76209	8.51705	8.97336	8.10503	8.5052	9.3499	9.46621	9.08218
S100A11	5.13596	5.33832	5.60578	9.96258	9.83648	10.5049	10.6938	10.64	10.5852
LOC100131107	2.20615	2.65485	2.03559	2.35065	1.70324	2.21428	2.83754	2.29636	2.48944
TCHHL1	3.06812	3.43923	3.31752	3.02041	3.36176	3.18523	3.11367	2.91791	3.05088
TCHH	1.7412	2.17377	1.99889	1.76419	2.06989	1.71579	1.8874	1.96295	1.88177
RPTN	2.56297	2.25615	2.45364	2.88795	2.60034	3.04895	2.73212	2.97657	2.5819
HRNR	1.73597	1.23761	1.47773	1.58246	1.35115	1.72147	1.53137	1.75659	1.77405
FLG	2.11378	1.96669	2.07572	1.63407	2.45447	1.95321	2.63365	1.65599	2.16436
FLG2	1.8091	1.84199	1.49123	2.39002	1.74158	1.67827	1.26883	1.50894	1.75114
CRNN	4.77005	4.70215	4.48566	4.19725	4.76011	4.49318	4.51961	4.68404	5.25826
LCE3E	3.67269	3.67497	3.63545	3.76681	3.36206	4.09797	3.58359	3.45972	3.51725
LCE3D	3.19829	2.58787	2.75668	3.09915	2.53133	2.67646	2.82081	3.07734	3.05779
LCE3A	5.16171	4.80328	5.17201	5.07626	4.83279	5.44106	5.49403	5.30148	5.61265
LCE1C	8.0729	7.85732	8.03718	7.95506	7.86686	7.86781	8.09988	7.66469	7.9703
SPRR2D	3.60748	3.58923	3.4109	4.01752	4.04302	4.11957	4.1204	3.65016	3.45777
SPRR2B	2.83424	2.59108	3.26877	3.10295	3.08287	2.68196	3.48704	2.57349	2.64466
SPRR2E	4.43745	4.32717	4.70009	4.46495	4.08424	4.58651	4.42731	4.41766	4.39373
SPRR2F	2.08321	2.9437	2.48076	2.46163	2.34718	2.69945	2.47527	2.6083	2.40864
SPRR2G	4.43483	4.46937	4.48555	4.38244	4.37217	4.48661	4.48857	4.43631	3.90862
PGLYRP3	2.14366	2.25579	2.35712	2.27425	1.82753	2.11686	1.88192	1.71759	2.20412
PGLYRP4	3.73489	3.58988	3.77559	3.92285	4.07083	4.26892	3.95246	3.73796	3.98113
S100A12	2.27109	2.54953	2.21668	2.16948	2.2866	2.6253	2.50904	1.7622	2.12458
S100A8	2.41941	2.25409	1.76405	2.13763	1.8334	2.51577	2.02939	1.84264	2.12047
S100A7L2	1.86719	2.38261	1.68266	2.48715	2.10491	1.75847	1.84595	1.59063	1.98671
S100A7	2.51608	2.30712	2.95174	2.33951	1.923	2.23312	2.39004	2.23797	2.3692
S100A6	8.8962	8.65359	8.69968	9.47413	9.33642	9.44315	9.26156	9.51819	9.22791
S100A5	2.93373	3.61931	2.99308	2.97305	3.14883	3.3836	3.16295	3.34472	3.71031
S100A4	9.34696	9.03731	8.93495	10.5279	10.2007	10.272	9.79165	9.96114	9.71797
S100A3	3.94741	4.59462	3.84336	4.68733	4.40328	4.22904	4.42857	4.0237	3.92664
S100A2	4.83014	4.52669	5.1235	5.6453	5.99948	5.59717	5.4671	5.30865	5.71166
S100A16	2.24954	2.49463	2.19616	2.34379	2.0956	2.22343	2.42402	2.09963	2.78539
S100A14	4.28859	4.33413	4.41623	4.65943	4.90831	4.82215	4.65164	4.41934	4.66244
S100A13	4.91417	4.37938	4.28639	6.6241	6.17349	6.36328	4.4523	4.55441	5.04434
ILF2	11.5924	11.5385	11.5504	11.3477	11.2595	11.6254	11.9593	11.7973	11.8865
GATAD2B	8.0841	8.1831	8.42895	8.57651	8.33537	8.64857	8.90988	8.80132	8.6275
DENND4B	7.2058	5.90895	7.05246	6.39392	6.44807	7.21465	7.27154	7.36392	7.46691
CRTC2	8.76317	8.711	8.90758	8.49277	8.99757	9.20237	8.6818	8.69547	8.65628
SLC39A1	3.9595	4.08572	4.17051	4.01277	3.53855	3.8098	4.36602	4.42317	4.68022
JTB	9.37175	9.24748	9.30208	9.89715	9.64826	9.84841	9.44206	9.61473	9.40812
RAB13	5.57889	5.37645	5.70978	6.69659	6.19141	5.93959	6.57305	5.66542	6.66535
NUP210L	2.47482	2.35373	2.37202	2.26183	2.31966	2.57447	2.17887	2.70949	2.32512
TPM3	11.8622	11.7574	11.8499	12.1563	11.8548	11.9113	12.451	12.4583	12.1906
C1orf189	3.28916	4.63071	3.85486	3.56403	4.14858	4.37309	3.39736	2.79403	3.14883
C1orf43	7.41271	7.58405	7.40368	9.49954	9.23136	9.26499	8.95386	8.86568	8.72355
UBE2Q1	8.18076	7.96015	8.28178	9.4597	9.28168	9.16725	9.28743	9.32593	9.17373
ADAR	6.24624	6.25238	6.80231	5.50016	5.38366	5.60903	6.94829	6.81301	6.91629
KCNN3	3.04478	3.40222	3.10843	3.48191	3.66432	3.8028	3.20115	3.01116	2.75031
PMVK	5.61121	5.38098	5.54429	7.30193	7.2094	7.20807	6.19949	6.95872	6.86788
PBXIP1	6.84225	6.55585	6.62904	4.99155	4.82066	5.32512	6.34412	6.14829	6.49377
DCST2	3.56308	2.67125	3.36847	3.53334	3.7638	3.71987	3.69378	3.53195	3.57543
DPM3	8.09267	7.76408	7.46408	9.34333	9.01911	9.37091	8.44089	8.78603	8.42819
THBS3	6.56674	5.75022	7.08123	5.22359	5.37063	5.68908	6.24471	5.92713	6.5094
FAM189B	4.3376	4.312	3.90204	4.91596	5.25065	4.85059	4.36655	4.20789	4.53657
SCAMP3	6.71389	6.73337	7.03079	6.31558	6.60786	6.76077	7.16057	6.93209	6.78074
CLK2	5.5436	5.65125	5.82169	5.78898	6.2269	6.61151	7.02073	6.98388	7.44592
PKLR	4.9637	4.2141	4.43885	4.39196	3.9511	4.08489	4.33369	4.12165	4.5123
RUSC1-AS1	6.68535	7.01358	6.77449	6.92821	6.83864	6.86925	6.97488	6.19668	7.22292
ASH1L	7.30333	7.16964	7.0831	7.88654	7.33228	7.01065	6.69012	7.29769	6.23869
GON4L	8.57335	8.66482	8.84204	9.01981	9.09448	9.11968	9.37968	9.19093	9.07151
RIT1	6.23732	6.60497	7.06758	7.9936	7.43668	7.51243	7.29123	7.5088	6.98914
KHDC4	6.05692	6.27572	6.69847	5.92651	5.914	6.23935	6.31113	6.24404	5.94841
SSR2	12.017	11.8787	11.8069	12.6834	12.476	12.5753	12.4084	12.2624	12.2543
UBQLN4	7.37482	7.05186	7.41275	7.2761	7.81952	7.8399	7.37809	7.61323	7.41021
MEX3A	4.37971	4.58933	4.56358	4.20299	4.71778	4.29945	4.56139	4.68805	4.56542
PAQR6	3.65563	4.28965	4.40795	4.3468	4.35371	4.26599	4.31551	4.50816	4.7377
SMG5	6.64307	6.06027	6.48573	6.53679	6.72151	6.97893	7.42142	7.04826	7.05837
VHLL	1.70161	1.11003	1.35363	1.5759	1.61196	1.57971	1.85867	1.66101	1.8091
CCT3	6.28424	5.31927	6.63252	7.72598	7.79077	7.99687	8.41763	8.2091	8.01579
MEF2D	8.13326	7.8356	8.0023	7.06499	7.69522	7.80374	7.63378	7.75374	7.3458
IQGAP3	4.01187	4.10327	3.97152	3.93857	3.83347	3.71054	5.08657	4.48172	4.33895
GPATCH4	5.78184	6.22414	5.68838	6.94268	6.50672	6.77693	7.54922	7.57523	6.8664
NES	3.3518	4.13477	3.58056	3.02843	3.51385	3.54247	4.02395	3.9764	3.86557
CRABP2	2.49275	1.8238	2.72989	2.17289	2.1863	2.24061	2.22591	1.94892	1.81293
ISG20L2	7.57654	7.72676	7.83043	7.54052	7.73183	7.75351	8.29841	8.30396	7.84602
MRPL24	6.32579	5.94777	6.06081	8.20308	7.67745	8.37021	8.05873	8.05511	7.58066
HDGF	6.39468	6.20005	6.31533	6.00052	6.29189	5.92227	7.60124	7.06762	7.05654
SH2D2A	6.21329	5.62626	6.20456	5.83477	7.16938	7.01138	7.33726	7.56736	7.15698
INSRR	3.86719	4.21149	4.15494	4.11273	4.46139	4.11522	3.77565	4.06373	3.98107
ARHGEF11	5.02035	4.19129	4.34228	4.4801	4.87331	4.99496	5.53148	5.39877	6.05772
ETV3L	4.79224	4.36046	4.76569	4.85929	4.32752	4.53097	5.19032	5.18218	4.78621
ETV3	8.78627	8.43766	8.29233	8.45266	8.09184	8.31499	8.99681	9.55157	8.68388
FCRL5	1.42525	1.48319	1.3919	1.51122	1.39557	1.81687	1.84985	1.27004	1.96212
FCRL4	3.25724	2.92712	2.81215	3.59178	3.16713	3.70953	3.37856	3.23646	3.12831
FCRL3	9.21881	8.41207	7.00473	7.93794	8.60103	4.17467	4.75041	4.48839	3.70978
FCRL2	1.66756	1.61671	2.12456	2.21107	2.46076	2.16164	1.8512	2.03445	2.6962
FCRL1	4.37913	4.34433	4.26809	4.47735	3.93304	4.62138	4.35157	4.30299	4.98671
CD5L	2.81177	2.76006	3.04604	2.77185	2.2961	2.66332	2.48059	2.66992	2.75543
CD1B	3.7904	3.66922	3.57253	3.40679	3.67499	3.96473	3.54915	3.42394	3.71788
OR10T2	1.94658	1.88777	2.14729	2.73137	2.03565	1.97476	1.68668	1.78612	1.72864
OR10K2	3.31617	2.99133	3.34992	3.64288	3.30497	3.35554	3.14985	3.53575	3.48221
OR6Y1	2.29954	2.67464	2.12956	1.97169	2.43494	2.35371	2.26758	2.60792	2.31302
OR6P1	3.18814	3.4243	3.25637	3.18871	2.77849	3.20994	3.45465	2.96003	2.97471
OR10X1	2.34148	1.92948	1.90483	1.82631	2.14817	1.98684	1.98311	2.21846	1.99471
SPTA1	3.01835	2.98213	2.2705	2.17319	3.03455	2.40659	2.16988	2.54096	2.61833
OR6K2	1.56596	1.51392	2.05713	1.92656	2.38563	2.15693	2.15281	2.12813	1.82518
OR6K3	1.65678	1.2657	1.41284	1.58198	1.4244	1.42837	1.50437	1.77328	1.88711
OR6N1	4.59945	4.46407	4.57863	4.34431	4.24	4.34189	4.24561	4.20699	4.64088
OR6N2	1.79464	2.06989	1.72479	1.97325	1.87188	1.66278	2.14029	2.38675	1.73852
AIM2	2.61705	2.81783	1.84128	2.78713	2.60329	2.32831	2.26008	2.21038	2.00424
OR10J3	3.38032	3.62409	3.4348	3.94278	3.18121	3.36906	3.61032	3.33593	3.2494
OR10J5	1.42716	1.76134	1.93715	2.0844	1.94791	2.25455	1.7217	1.95516	1.69158
CRP	2.80877	2.62977	2.19347	2.71011	2.81053	2.58784	2.63991	2.53762	3.09301
TAGLN2	10.9625	10.709	10.8551	10.6196	10.0918	10.5766	10.7723	10.8586	10.8965
IGSF9	3.63388	3.73909	3.81693	3.67461	3.05157	4.03834	3.45375	3.34143	3.41082
SLAMF9	1.86737	2.69959	2.07751	1.97411	2.75224	2.18452	2.18082	2.08009	2.64455
PIGM	6.38761	6.88726	6.87696	8.59327	7.90129	7.61036	7.55135	7.44305	7.73491
KCNJ10	1.84916	2.35785	1.96753	2.07339	1.66332	1.84808	2.15275	1.61338	1.88458
IGSF8	4.78706	5.90697	5.39808	4.71874	4.77808	5.23701	6.00761	5.74368	5.70679
COPA	7.13274	7.17322	7.44232	6.89684	6.26208	6.61711	7.89498	8.27716	8.11275
SLAMF6	6.06074	6.15217	5.45716	8.65276	8.97919	7.9555	7.84083	8.2597	8.56121
CD84	7.82362	7.77922	8.23628	9.53456	9.79405	9.42574	8.45086	8.43268	8.88009
SLAMF1	7.86562	8.1303	7.25275	8.59494	8.70189	8.93506	9.25036	9.66775	8.70554
CD48	9.58218	9.18074	9.24949	10.0202	9.28089	9.98152	9.71033	9.82989	9.35581
CD244	2.98496	3.14178	2.18201	3.08736	3.64932	3.71496	6.66711	7.26828	7.78761
ITLN1	4.04034	3.62994	4.07545	3.59658	3.89168	3.75534	3.42473	3.41558	3.58688
ITLN2	1.89608	2.35329	2.21469	2.56295	2.25851	2.43129	2.33621	2.2634	1.76614
USF1	5.4035	5.48301	5.66713	4.68475	5.53672	5.48111	5.64798	5.43556	5.58928
ARHGAP30	7.37272	7.08541	7.38118	7.389	7.19349	7.52467	8.7992	9.17943	8.90528
NECTIN4	5.12198	4.7884	5.16479	4.58209	4.81258	4.66021	4.72497	5.16408	5.4041
PFDN2	7.64585	7.53832	7.69933	8.78988	8.29937	8.72731	8.25709	8.50522	7.98947
DEDD	8.34672	8.68747	8.44349	8.16066	8.18402	8.25483	8.51162	8.77259	8.78509
B4GALT3	6.04157	5.97687	6.07143	5.78435	6.20036	6.5746	6.27318	6.76224	6.18107
ADAMTS4	3.29176	3.78606	3.50674	3.36003	2.71519	3.39643	3.62413	3.57315	3.41937
APOA2	2.86056	1.87765	2.24739	2.69537	2.40102	2.57237	2.42276	2.55595	2.74582
NR1I3	3.7689	3.8424	3.57387	3.66811	3.54682	4.11248	3.62363	3.74675	3.9244
MPZ	5.26173	5.27969	4.97687	4.69779	5.45744	5.18716	4.50288	4.82422	5.04995
CFAP126	3.24829	2.23026	2.13675	2.77669	2.99874	2.33003	2.30058	2.41158	2.75432
FCGR3A	3.02703	2.95024	2.12822	3.35544	2.58293	3.03179	2.73597	3.36304	3.20066
FCGR3B	2.7201	3.58772	3.17733	2.72649	3.25322	2.68903	3.32348	3.73377	3.39274
OLFML2B	2.94329	3.14575	3.12348	3.53007	3.24654	3.42583	3.55664	3.46324	3.10965
SPATA46	3.76958	4.07274	3.35474	4.22076	3.8382	4.03557	3.55293	3.21831	3.57519
SH2D1B	2.59613	2.36097	2.00827	2.13181	3.2058	6.46165	5.81276	2.22943	2.4814
CCDC190	2.08954	2.69736	2.08399	2.16698	1.90153	1.52652	2.0897	2.04946	2.2065
RGS5	2.04207	1.55508	2.0464	1.74404	1.81741	1.87929	3.70466	2.10899	1.92475
LMX1A	5.27243	5.82381	5.25844	5.02428	5.60176	5.26038	5.44761	5.73556	5.821
RXRG	2.27216	2.06568	2.20956	2.27777	1.70953	2.10149	2.00902	2.19837	1.9015
ALDH9A1	4.39269	4.88844	4.21896	4.91398	4.82676	5.3108	5.58126	5.41993	5.58011
TMCO1	5.72634	6.27328	5.72044	8.41101	8.08756	7.46791	8.09409	7.96892	7.63691
FAM78B	4.05011	3.50122	3.34494	3.09266	3.36623	2.80459	3.61132	3.85594	3.75922
TADA1	5.07804	5.05251	6.15756	6.28592	5.35335	5.9178	6.25551	5.52342	5.93124
GPA33	4.37302	4.40696	3.83361	4.29505	3.82955	3.92802	3.98199	3.91919	4.07099
CD247	6.69162	6.79624	6.88079	5.87738	5.60856	5.19035	7.95759	7.57258	7.50555
ADCY10	3.59775	3.45594	2.9808	2.88407	3.1611	3.24118	3.36103	3.203	3.49707
MPC2	6.95515	7.12567	7.29273	7.98967	7.87818	7.84511	7.64018	7.60311	7.6558
GCSH	3.9186	3.28072	3.38818	7.32797	6.49593	6.22942	6.69327	6.32258	4.79715
GPR161	3.63824	2.52141	3.02576	2.57028	2.80067	2.97978	3.29779	3.39695	3.58761
XCL2	3.47465	2.11838	3.27699	3.90975	3.44909	3.69062	5.07174	3.28551	3.7331
DPT	1.94274	2.24238	2.04381	2.21203	2.23106	1.78967	2.32432	2.0652	2.41619
NME7	4.36606	4.08389	4.04785	5.48215	5.3946	5.08012	6.30115	6.01763	6.36015
CCDC181	1.12921	1.70876	1.22752	1.87097	1.16362	1.54637	1.67767	1.17284	1.72959
SLC19A2	1.70897	3.03537	2.57769	3.54977	3.65661	3.18485	2.93566	3.74846	3.85255
F5	3.32418	3.02575	3.0483	3.08645	3.58133	3.30285	3.25269	3.34303	3.4901
SELP	2.57048	2.53855	2.82868	2.6233	2.87127	2.3938	2.72004	2.5677	2.27434
SELL	9.71396	9.46369	9.44708	9.22372	7.08224	7.96263	9.14416	8.71051	9.66416
METTL18	2.63317	2.03457	1.64854	4.13513	3.44291	2.43997	4.02316	3.14675	3.43477
SCYL3	4.16317	3.73202	4.36058	4.99135	5.36004	5.22949	5.88191	6.11905	6.17542
KIFAP3	5.59087	5.81956	5.75112	4.95474	5.05346	3.88791	5.79824	5.10649	5.35269
MYOC	2.33131	2.25833	1.66229	2.01955	2.08321	2.06192	1.80557	2.22904	1.44124
VAMP4	3.35591	3.64112	3.38628	4.36865	4.60583	4.36648	4.23173	4.24261	4.41972
TNFSF18	1.89046	1.44297	1.88234	2.01876	2.15039	1.36483	1.95631	1.66952	1.83772
TNFSF4	3.30828	3.04828	1.75832	5.80531	4.66129	5.14525	6.785	4.87498	5.08109
SLC9C2	1.34487	1.41687	1.08686	1.42236	1.76693	1.31887	1.4063	1.43111	1.33557
ANKRD45	2.71678	2.94052	2.80541	3.11173	2.71413	2.84954	2.67469	2.56902	3.25918
CENPL	4.13881	4.74661	4.19615	5.467	5.86543	5.70696	6.01727	6.36001	6.06685
SERPINC1	1.79189	1.54325	1.75545	1.8819	1.77127	1.60591	1.92933	1.63466	1.8678
RC3H1	7.61818	7.75165	8.01863	7.72608	7.45799	7.4652	7.5532	7.92543	7.66352
MRPS14	7.85605	8.60416	8.00317	10.8461	10.1678	10.5251	10.0101	9.92607	9.9507
KIAA0040	6.60512	7.0294	7.371	7.00739	6.93999	7.06512	8.20389	8.82604	8.6719
COP1	5.29362	5.65134	5.86819	5.02326	4.26748	4.41331	4.73165	5.75862	4.93932
ASTN1	2.4808	2.00881	2.36421	2.7796	1.9889	2.37988	2.32447	2.06782	2.07312
ANGPTL1	1.85382	1.60257	1.77679	1.78751	1.78483	1.53368	1.70236	1.94118	1.35356
ABL2	5.27008	5.63596	5.80317	4.37456	4.45806	4.44797	5.16482	4.91459	4.57191
NPHS2	2.84664	2.52084	2.36944	2.50424	2.69486	2.27424	2.71543	2.25007	2.35572
TOR1AIP2	4.57956	4.99128	5.03414	5.10128	4.95296	4.90534	5.25817	6.07847	4.61482
STX6	5.50356	6.21811	6.20367	6.48959	6.64532	6.49652	7.5241	7.74921	7.05438
ZNF648	3.10271	3.38626	3.23624	3.60284	3.65149	3.8101	3.73412	3.40939	3.60214
GLUL	7.29438	7.11925	7.56787	7.89165	7.59482	8.02759	9.90591	9.72869	10.2424
TEDDM1	2.6147	2.91071	2.16827	2.73745	2.25866	2.65499	2.77714	2.42	2.40554
RNASEL	3.64701	3.60335	4.15821	5.82524	4.95391	5.38144	5.11749	5.07854	5.90966
RGS16	5.64185	6.61904	5.64757	7.14831	7.18293	5.91582	9.24057	9.77268	7.51393
RGS8	2.51797	2.82398	2.67764	2.75782	3.3836	2.73855	2.22589	2.62251	2.69131
SHCBP1L	1.78196	1.86388	1.84199	2.55288	2.75059	2.28512	1.9142	2.17976	1.88606
NMNAT2	3.73264	4.22342	3.89679	3.85111	4.28535	4.11765	3.62376	4.05053	3.7098
NCF2	3.81556	3.47859	4.03132	3.66458	3.89776	4.02605	4.18532	4.02276	4.43294
ARPC5	8.95472	8.25653	8.60302	10.6074	9.93909	10.203	10.6684	10.6637	10.6527
APOBEC4	1.36182	1.86415	1.52404	1.48726	1.62248	1.42322	1.33981	1.3506	1.77073
COLGALT2	2.02411	2.12095	2.16595	2.80029	2.64545	2.38274	3.14103	2.89131	2.58933
EDEM3	6.46682	5.76475	5.90265	5.7168	6.54762	5.85629	6.72257	7.0663	6.69359
FAM129A	8.09652	7.8305	8.05805	6.76605	6.93228	6.40944	9.2026	9.03705	8.92658
TRMT1L	2.63844	2.40908	2.4954	6.14916	5.51156	5.12238	5.01249	5.25223	5.23932
IVNS1ABP	4.054	3.73032	3.08836	5.74067	4.75939	4.65956	6.34	6.54624	5.07867
TPR	3.41871	3.77517	3.55837	4.81982	4.6603	2.84012	4.48102	5.63302	3.33007
PDC	1.98901	1.59009	1.59007	1.87872	1.99033	2.09202	1.81101	1.97915	1.61084
PTGS2	3.90798	4.35915	3.68034	9.08796	9.71608	9.35588	7.70702	8.7362	7.61202
BRINP3	2.52224	1.67243	1.82506	1.79432	2.3754	1.89195	1.83186	1.70734	2.16919
UCHL5	5.95532	5.37772	6.24332	8.35908	7.41129	6.9465	7.55997	7.76767	7.093
GLRX2	4.14116	4.97958	4.32241	8.87782	8.34224	9.07648	8.55488	8.5367	8.42255
B3GALT2	2.41751	2.32205	2.44206	9.35133	9.81026	7.74435	6.41843	7.17634	6.26687
KCNT2	1.64711	1.60445	1.49133	1.92047	1.18491	2.07243	1.27606	1.19964	1.34598
F13B	2.2303	2.48171	2.10134	2.1114	2.27773	2.03212	1.93816	1.35795	1.99153
ASPM	3.66952	3.5924	3.59412	5.96624	5.31414	4.36529	5.65607	6.51162	5.48729
ZBTB41	3.71194	2.71262	3.96338	5.50528	5.44594	3.67171	4.7712	4.62222	5.10313
DENND1B	7.44978	7.14972	7.41225	8.82311	8.25774	8.90839	7.35681	7.74255	7.70196
ATP6V1G3	4.30271	4.2625	4.82479	4.41918	4.32864	4.69344	4.89708	4.74717	4.70655
ZNF281	6.90201	7.2618	7.23921	6.8061	6.69782	6.27671	6.86724	6.82238	6.86182
KIF14	2.66912	2.57815	2.33751	4.99497	3.73326	2.69367	4.33976	5.4905	4.27237
DDX59	5.10477	4.90281	4.49197	6.66006	6.05959	5.72398	6.65325	6.84219	6.0874
KIF21B	7.13842	7.09195	7.81179	5.23927	5.51746	5.72051	7.45996	8.09085	7.33865
CACNA1S	3.24931	3.11365	2.47482	3.16485	2.99289	3.10308	2.85438	2.84645	2.41364
ASCL5	4.32803	4.50239	4.53107	4.60143	4.71514	4.61517	4.27862	4.60305	4.33517
TMEM9	6.07605	5.98284	6.18788	7.08206	6.90209	6.65449	6.2247	6.50246	6.80478
TNNI1	4.68514	4.53269	4.70026	4.51718	4.42788	4.25415	4.51101	4.87485	4.51614
PHLDA3	5.79411	6.12834	5.93206	5.79929	6.08566	6.02827	5.98328	5.55347	5.96667
CSRP1	9.18183	9.096	8.96252	9.99046	9.74983	9.9627	9.71202	10.1194	9.9568
LMOD1	4.09357	4.37852	4.14792	3.71242	3.91758	3.31263	3.69154	3.86954	3.48022
ARL8A	8.46585	8.24734	8.25398	7.56119	7.73907	7.82802	8.4534	8.39259	8.3306
PTPN7	6.53661	6.3487	5.94082	5.72843	5.87987	6.49844	7.01552	7.38326	7.15736
UBE2T	2.90873	2.40542	3.64844	8.98984	8.43904	9.24246	8.97202	8.78071	9.0759
SYT2	5.40253	5.54709	5.7494	5.78615	5.59338	6.17568	5.68172	5.3428	5.43727
KDM5B	6.84708	6.30133	7.24372	7.47541	7.47712	8.37486	8.743	9.36529	8.70835
RABIF	6.18481	6.54775	6.05525	7.46522	7.32875	7.17156	7.77146	7.80009	7.43562
KLHL12	5.56718	5.78488	5.64476	5.68714	5.58671	5.87077	7.19942	6.62486	7.07082
ADIPOR1	8.52133	8.32735	8.34142	7.81065	7.7384	8.33215	8.62446	8.71933	8.54145
CYB5R1	5.83581	6.10622	6.08373	5.77624	5.72707	5.35256	6.34951	6.6956	6.27793
MYOG	5.25967	4.89546	5.35082	5.46129	5.37113	5.51893	5.28575	5.58686	5.76794
MYBPH	4.59734	3.93808	4.35239	4.64016	3.99831	4.45918	4.24142	4.47665	4.35408
CHI3L1	2.74068	2.58326	3.2133	3.41555	2.51832	3.08804	3.3877	3.06081	3.41118
FMOD	4.12665	4.5583	4.28847	4.20564	4.01627	4.34805	4.03929	4.04674	4.11511
LINC00303	1.98301	2.37826	2.19467	2.74929	2.82295	2.85688	2.46955	2.6219	2.70674
ETNK2	5.89003	5.65275	4.71779	4.58899	5.54809	3.93079	5.37072	4.98518	5.46176
REN	3.42127	3.44895	3.52431	3.36554	3.28027	3.21796	2.76514	2.73535	3.25973
KISS1	4.52137	4.54454	4.40262	3.93557	3.94713	4.97368	4.65456	4.28923	4.58506
GOLT1A	3.77994	4.02182	4.18305	4.63542	4.19365	4.2359	3.90197	3.85314	4.26518
PPP1R15B	8.89368	8.75511	8.51332	6.50959	7.13721	6.84322	8.03787	8.73742	7.82468
PIK3C2B	7.11268	7.14934	7.37655	5.84655	5.68787	5.72499	6.17503	6.27598	6.09306
LRRN2	3.25886	3.56423	4.01175	2.85528	3.74221	3.70004	4.1441	4.04322	4.3555
TMEM81	4.48503	4.61699	4.58968	4.86887	4.85716	4.71366	4.80447	4.13068	4.63059
RBBP5	6.24739	6.27336	6.14256	6.4035	5.99203	5.93248	6.60523	6.86042	6.76364
DSTYK	4.65101	5.07229	5.07609	3.99762	4.73095	3.59404	3.45307	4.17703	4.66581
NUAK2	4.0982	3.54765	4.73602	3.15316	2.83755	3.28719	2.84857	3.11485	3.61019
KLHDC8A	4.34923	4.49775	4.87962	4.30486	4.27094	4.42409	4.525	4.59321	5.06574
ELK4	11.0101	10.9608	10.9853	10.7818	10.5781	10.4865	10.5184	10.7871	10.3248
SLC45A3	4.85526	5.53244	4.40564	4.41072	4.65206	4.60548	4.70995	4.39212	4.82696
NUCKS1	8.44043	8.76742	8.84693	10.3476	9.61401	9.17297	10.5323	10.3025	10.0901
RAB29	5.75625	5.73285	5.67974	7.36097	6.96642	6.80071	7.75038	7.5584	7.45351
SLC41A1	8.49243	8.22004	8.31316	8.05711	8.33916	8.2144	8.55324	8.23414	8.24344
PM20D1	4.67858	4.33905	4.58076	5.3052	4.84761	4.6588	3.8304	4.56262	5.67813
SLC26A9	3.97543	4.08839	4.09124	3.86023	4.14205	3.9755	4.18997	3.9226	3.67596
RAB7B	2.70686	3.10434	2.56629	2.52809	3.2744	3.40385	2.90155	3.16991	2.99336
CTSE	3.21978	3.05209	2.62627	4.11594	3.83856	3.17604	2.72283	3.09747	3.45534
AVPR1B	4.14045	3.91996	4.45576	4.21469	4.8137	4.71776	5.03593	4.14907	3.93633
FAM72A	1.80972	1.54072	1.20198	4.32594	2.92606	3.9485	5.15491	4.45726	5.03519
EIF2D	6.59692	6.26773	6.9229	8.3962	7.83515	7.61364	7.83141	7.99668	7.55072
IL10	3.76608	3.93861	4.24524	7.06838	8.4851	7.20904	6.15324	5.29959	4.70345
FCMR	7.31869	7.29402	7.13476	10.7491	10.1386	10.1361	6.80728	5.81491	6.80052
PIGR	4.49748	3.84945	4.04949	4.23628	4.17814	3.72347	3.92357	3.73226	4.14583
FCAMR	5.60234	4.98309	5.36844	5.66131	5.50214	5.46475	5.3575	4.7271	5.18425
C1orf116	3.84967	3.47162	3.70809	3.14492	3.2962	3.48506	3.63885	3.63053	3.5987
YOD1	5.35557	4.8396	5.68775	5.10254	4.20019	4.13609	4.97427	5.15056	4.5779
CD34	4.06681	3.8437	3.51742	4.0617	4.6865	4.0374	3.96554	3.80413	3.69337
PLXNA2	4.02059	3.79041	3.69125	3.05838	3.19728	3.02719	3.18892	3.59884	3.61964
LAMB3	2.43065	2.16503	2.48154	2.66798	2.06475	1.9216	2.91424	2.01961	1.9851
C1orf74	4.88985	4.93776	4.11192	4.87546	4.42043	4.6355	4.45975	4.64754	5.17473
IRF6	5.07657	4.92022	5.00167	4.90035	4.59789	4.70378	5.0333	4.80409	5.09323
KCNH1	2.48698	2.68388	2.43712	2.46649	2.33811	2.26126	2.781	2.4277	2.63991
RD3	4.09588	3.78427	3.66012	4.40265	3.87624	4.30489	4.16999	3.62306	4.06671
SLC30A1	4.91517	5.35893	5.21868	5.94706	5.76142	5.39204	6.00752	6.49462	5.626
NEK2	3.46681	3.35007	3.82131	4.30069	4.39922	4.06684	6.22232	5.98912	6.07911
LPGAT1	4.65832	3.57685	4.6286	3.88939	3.81298	3.44488	4.60284	5.47415	4.52102
INTS7	3.88326	3.17643	3.74485	6.01264	5.97731	5.76041	6.28151	6.00854	5.99952
TMEM206	3.63159	3.1039	4.19858	4.44676	4.67554	4.69641	4.52354	5.28025	5.25609
BATF3	5.39059	5.01477	4.87775	5.4089	4.51384	5.28596	8.68535	8.0737	8.11471
NSL1	6.68202	6.70881	7.51864	7.59313	7.66543	7.70415	7.75276	7.78624	7.65729
SPATA45	1.16386	2.03533	1.37214	1.52146	2.04604	1.78215	1.76563	1.48913	2.35277
ANGEL2	4.96579	5.42352	5.01695	5.86351	5.04229	3.9551	5.26367	5.78224	4.92443
PTPN14	2.93259	3.05028	2.81827	3.18368	2.9598	3.1653	3.92509	2.92458	3.51127
USH2A	2.0469	2.46548	2.01037	2.00852	2.17376	1.9071	2.36378	1.85467	2.2168
ESRRG	3.32741	3.8283	2.9858	3.3516	3.55206	3.45999	3.63395	3.37661	3.54359
GPATCH2	4.44927	4.34037	4.86139	5.64647	5.38704	4.12253	4.823	6.25405	5.74465
SLC30A10	2.08013	1.98315	2.51069	2.86439	2.07476	2.57372	2.28823	2.07464	2.1666
EPRS	6.52085	6.75535	6.8169	8.38274	7.57224	7.1348	7.76909	8.22699	6.94654
BPNT1	5.0991	3.78447	4.55235	7.46035	6.48014	7.41922	7.23676	7.55956	7.64107
RAB3GAP2	8.30244	8.33882	8.51075	9.55591	9.26552	9.21057	8.93604	9.4679	9.09778
DUSP10	8.77815	8.71342	8.94438	7.49234	7.4209	7.4654	7.46027	7.39738	7.62823
HHIPL2	2.51305	2.64113	2.531	3.2846	2.31848	2.58149	2.75749	2.8721	1.94067
TAF1A	2.63769	1.62515	2.54078	2.6035	2.59937	3.10274	2.61442	2.89738	2.47316
TLR5	3.84666	4.09118	4.23371	4.75367	4.53202	4.67078	4.76022	4.1193	4.62646
SUSD4	6.66817	5.07474	5.80908	5.98208	5.33631	5.63559	4.16175	3.87751	4.34538
CAPN8	3.34283	2.86889	2.53885	3.5432	3.34085	3.23133	3.62194	3.39399	3.74821
TP53BP2	7.95671	8.38162	8.07634	6.86619	6.76975	6.67618	7.86351	7.90492	7.65162
NVL	6.11759	6.31372	6.62561	6.53313	7.05799	6.72097	6.87137	6.44189	6.993
WDR26	6.79329	6.93916	6.87824	5.91878	6.03519	5.56428	6.61335	6.97264	6.32968
LBR	7.14328	7.10639	7.28278	6.46497	6.74192	6.88201	7.2374	7.71215	7.81554
ENAH	3.72646	2.69948	3.08387	3.69119	3.22071	2.98516	3.5478	3.02956	3.1332
TMEM63A	8.61087	8.27195	8.61623	7.82467	8.00016	7.61399	5.42583	4.8289	5.63789
LEFTY2	6.35457	6.25369	6.47039	6.58992	6.18416	6.64082	6.32798	6.17599	6.33211
SDE2	7.09552	7.02457	7.00771	5.7041	5.72442	6.22354	7.01251	6.8207	6.75403
ACBD3	7.56832	7.94733	7.41666	7.3931	6.7402	6.81245	7.31433	7.72554	7.15149
LIN9	1.48652	2.05155	1.7775	3.27354	3.20502	2.96169	3.65806	3.62536	3.37189
PARP1	6.59962	6.77946	6.64467	8.04844	8.02987	7.82189	7.89119	8.04119	7.87989
ITPKB	5.92864	5.82055	5.96941	4.58199	4.75539	4.89486	5.13799	5.57845	5.74636
CDC42BPA	2.31209	2.21549	2.96216	4.53067	5.00057	4.02386	2.92767	3.31427	2.62253
JMJD4	5.88907	6.54026	6.05195	6.24755	6.5493	6.88907	7.00252	7.09532	7.20896
WNT9A	4.56029	4.18936	4.26298	4.01377	3.40056	3.88196	4.139	3.92439	4.09125
C1orf35	7.43257	7.35487	7.23729	6.77149	7.10058	7.32848	7.12105	7.26512	7.71058
MRPL55	8.00531	7.73401	7.81778	7.89934	7.75744	8.06466	7.43852	7.5082	7.57316
OBSCN-AS1	2.00561	2.46068	3.01509	2.75321	3.37438	2.8766	3.24082	3.17776	2.42897
TRIM11	5.31159	5.77065	5.77081	5.25475	5.16064	5.04009	6.23436	6.15413	6.44898
TRIM17	5.35435	5.64749	5.39319	5.52073	5.33801	5.54556	5.55388	5.71427	5.62266
HIST3H3	4.2337	4.5441	4.33106	3.91339	3.9903	4.3348	4.92338	3.94641	4.57282
HIST3H2A	6.97492	6.27395	6.34155	7.38774	7.27786	7.93489	7.46642	7.37167	7.71714
BTNL10	4.57344	3.75451	4.36411	3.93351	4.14289	4.18503	4.62507	4.15023	4.28304
CCSAP	6.5816	6.22368	6.34341	4.02547	3.93641	3.88358	4.67975	5.87184	5.05369
ACTA1	5.99348	5.7987	6.17942	6.32425	6.34856	6.9473	7.25294	7.06077	7.02296
NUP133	1.66678	1.56193	1.48918	4.63982	4.18374	4.12775	4.6123	4.41329	3.78695
ABCB10	3.34986	3.67925	4.20582	5.14144	4.34509	4.77473	5.79578	6.11931	5.65384
TAF5L	5.62562	5.87789	5.86393	4.7971	5.46046	5.54777	7.13465	7.47352	6.97746
PGBD5	4.03779	3.82821	3.96562	4.31275	4.20228	4.66298	4.32487	4.20215	4.13696
C1orf198	3.34684	3.19937	3.4655	3.39298	3.71375	3.43051	3.38386	3.37462	3.89208
TTC13	5.69025	5.27697	6.1126	6.14182	5.39303	5.67145	6.33149	6.71881	7.20653
FAM89A	3.46989	3.28972	2.97427	3.83843	4.02685	4.71776	3.80881	4.49431	3.12537
LOC149373	2.9111	3.39828	3.48407	3.36661	3.21523	2.96277	3.18302	2.85428	2.41633
C1orf131	2.84952	3.30419	2.67725	4.66557	4.16427	3.24118	5.11356	5.12291	3.01997
EXOC8	4.35876	4.24174	4.2276	3.78478	3.44776	3.20006	3.77222	4.12773	3.64559
EGLN1	6.96785	6.52257	6.18413	8.28811	7.84779	7.15719	6.83267	6.88898	6.50069
SNRPD2P2	4.18628	4.04945	4.30804	4.91173	5.59004	4.26522	4.38065	4.12576	4.32236
SIPA1L2	4.16727	4.47198	4.94279	4.52609	4.93199	4.6606	4.53836	4.44358	4.77853
PCNX2	8.4186	8.54648	7.55965	6.11639	6.48067	5.66178	8.07643	8.5171	8.25756
TARBP1	5.19973	5.37773	5.05293	4.24653	4.40217	5.34811	5.72119	5.46261	5.19644
IRF2BP2	10.1039	9.76491	9.99596	7.4186	7.82595	7.38764	8.33903	8.56524	7.4812
TOMM20	9.50572	9.45929	9.44607	9.52134	9.01158	8.92736	9.42042	9.40227	8.85391
B3GALNT2	3.94293	3.79368	4.6333	4.7769	4.78912	4.27687	4.13438	5.13844	4.67543
GNG4	4.48704	3.15792	2.77533	5.87779	5.44072	5.39297	3.99	3.56898	4.62741
LYST	6.202	6.35474	6.61834	7.19512	7.57475	7.16235	6.6528	6.81443	6.54083
NID1	2.60981	3.63187	3.30274	4.78022	5.50471	5.17233	3.02532	2.37043	3.49975
ERO1B	4.7204	4.69461	4.43227	4.1431	4.90076	4.01493	5.40072	5.53374	4.66752
LGALS8-AS1	4.57829	4.07957	4.65607	4.86091	4.80291	4.85677	4.68972	4.74604	4.13617
HEATR1	6.034	6.73873	5.94958	6.50483	6.74976	6.49275	6.72413	7.72708	6.71201
MT1HL1	4.59542	3.55668	3.87218	4.34734	4.12046	3.7122	4.18306	3.76626	3.99166
ZP4	2.84642	1.57461	2.10835	2.3096	2.30496	2.17069	2.56576	2.181	2.8957
GREM2	4.6762	4.19054	4.63315	3.88924	4.39265	3.53881	5.70106	6.21109	4.93602
RGS7	2.14184	2.50111	2.01043	2.39796	2.23213	2.29141	2.13711	2.05923	2.97252
FH	3.04554	2.60596	2.59936	3.48271	3.03363	3.8204	4.00949	4.42428	4.03145
OPN3	4.23987	4.31298	3.38968	5.14559	5.27869	4.61056	5.82599	5.62518	5.39077
CHML	2.13402	1.87339	1.55593	2.49867	2.18728	2.14569	2.24723	2.32131	2.40038
MAP1LC3C	4.26049	4.5053	4.08424	4.53456	4.68998	5.15839	4.47333	4.143	4.1346
PLD5	2.29634	2.44514	2.0877	2.794	2.23844	2.38212	2.52549	1.51447	2.42396
CEP170	4.66359	4.08663	3.34381	6.14883	5.55235	4.43598	5.2456	5.78739	4.99489
AKT3	6.85867	6.47666	6.6735	4.36108	4.86837	4.89273	5.71016	5.93061	5.98824
ADSS	4.50736	4.01935	4.15874	5.20179	4.11984	4.49249	5.59213	5.98735	5.68162
SMYD3	7.07537	6.90342	6.55455	7.31837	8.019	7.34735	6.99026	6.78974	6.94144
TFB2M	6.86312	6.59083	6.63072	7.34928	6.86163	6.80524	7.36696	7.41805	6.82256
AHCTF1	7.60519	8.06771	7.3698	6.50336	6.29212	5.19996	6.57091	7.41296	6.02202
ZNF670	3.26261	3.52078	3.74317	4.22979	4.6046	4.38242	4.27835	4.02075	4.19837
ZNF669	3.80761	4.50583	4.23639	3.64463	4.48468	3.98589	5.01656	4.3783	4.40691
C1orf229	4.37225	4.71037	4.64151	4.7618	4.26867	4.6507	4.75424	4.74652	5.07575
ZNF124	6.20167	5.85582	5.71052	5.47376	5.26913	5.65583	5.6979	5.88071	5.63837
ZNF496	7.70405	7.7465	7.72507	7.31319	7.2496	7.21401	7.35529	7.20096	7.29352
OR2B11	1.89129	1.66278	1.78576	2.26383	1.60714	1.62405	2.01916	1.88305	1.83419
OR2C3	2.648	2.775	2.82374	2.72078	3.10489	2.80601	2.55893	2.55988	2.50646
OR13G1	1.63436	1.50549	1.93435	1.74584	1.8534	1.8869	1.72274	1.69968	1.65732
OR6F1	2.96337	3.68204	3.48303	3.117	3.30334	3.29511	3.15917	3.42057	3.21438
OR1C1	2.09303	1.90344	2.05998	2.58807	2.00341	2.09009	2.14502	1.79164	2.09329
OR14A16	2.04825	2.30274	2.32551	2.28557	2.32935	2.06652	2.12	1.98051	2.64732
OR11L1	1.48061	1.70675	1.71439	1.76209	2.01138	2.87876	1.92813	2.0666	1.88598
OR2T33	1.71877	1.89926	1.71696	1.31102	1.77104	1.27774	2.42618	1.85223	2.25067
OR2T12	2.74106	3.1148	2.62543	2.97863	2.57131	2.54938	2.98312	3.01137	2.97598
OR2M7	3.60881	3.19936	3.3961	3.31197	3.25698	3.76884	3.1553	3.21615	3.83064
OR2T29	1.63316	2.18496	1.81119	1.83857	1.54748	1.6646	1.65556	1.70489	1.7414
OR2T34	3.37602	3.77988	3.16234	3.60211	3.48865	3.96514	3.46176	3.21046	3.31994
OR2T10	2.53824	1.93522	2.1889	2.17614	1.93435	2.61048	2.35215	1.50121	2.19548
OR2T11	2.7997	2.52699	2.92776	2.67882	2.82286	2.84137	2.59166	2.73932	2.92799
OR2T35	3.13961	2.94891	3.1201	3.01534	3.54247	2.9269	3.01925	2.80543	2.91994
OR2T27	2.72007	3.2491	2.80242	2.85217	3.0327	2.70843	2.95699	3.38332	3.27138
OR14I1	1.71384	1.83651	1.81336	1.90069	2.05938	2.44845	2.19404	2.06479	1.93969
SH3BP5L	4.86347	4.48243	5.07836	4.07441	4.60496	4.70326	5.23606	5.1131	5.50957
ZNF692	5.95804	5.78214	5.91458	5.53321	5.88522	6.05748	6.15116	6.24656	6.28227
ATAD3B	5.43934	5.14421	5.58918	5.41385	4.79378	5.56406	5.54698	5.88966	5.82248
ATAD3A	6.10898	6.07572	6.57495	6.36306	6.45338	6.82645	6.63699	6.58891	6.66377
MMP23B	4.80565	4.73295	4.21349	4.46184	4.56712	4.14337	4.91045	3.91716	4.84945
PLCH2	5.9916	5.63258	5.93245	5.84842	5.90597	5.83299	5.68901	5.47033	5.81521
TNFRSF14	6.53214	6.50085	6.76378	7.36576	7.21598	7.34185	6.87872	7.01444	6.75539
CLCN6	6.49964	6.27321	6.64074	7.03527	6.8067	6.02072	6.44705	6.39675	6.82353
PRAMEF26	3.39609	4.22896	4.05113	3.93401	4.13677	3.90002	3.80381	3.95894	3.89844
PRAMEF33	4.04178	3.74876	4.27308	3.95098	3.98189	4.46023	3.93359	3.93263	3.98561
PRAMEF15	4.18082	2.74259	3.11609	3.55753	3.42291	3.44374	3.18393	2.8119	3.22916
CELA2A	6.08431	6.00701	5.81917	5.92943	5.96058	6.08198	5.83443	5.34736	5.5379
CELA2B	2.11528	3.04004	2.19007	2.90219	2.51901	2.85537	2.18772	1.98302	2.16746
CLCNKA	3.83839	3.73516	3.54347	3.85523	3.79863	4.24143	3.8889	3.83167	3.95919
SZRD1	8.52687	8.09525	8.69034	8.24057	8.42802	8.69921	8.39799	8.75984	8.49424
CROCC	6.04708	5.59123	6.16258	5.34111	5.43784	5.5366	6.131	5.76158	5.85425
MINOS1	9.44115	9.24709	8.76109	11.671	11.0261	11.1296	10.6423	10.9114	10.7527
NBL1	5.92118	6.1082	6.17245	5.59871	5.4742	5.5333	6.24879	6.32077	6.07937
MINOS1-NBL1	5.99496	5.78627	6.28481	5.69885	5.58656	5.79484	6.17383	6.28601	6.35547
MDS2	4.41842	3.28077	3.95282	4.42574	4.32387	3.94982	4.20353	4.05575	4.05621
SRRM1	8.93887	8.76219	8.99893	8.38306	8.04964	7.48058	9.01743	9.09187	8.40725
SELENON	6.53337	6.47683	6.72357	7.11545	7.40325	7.5733	6.04006	7.15904	6.26142
MTFR1L	6.42801	4.76047	6.06468	7.44109	7.00068	7.30641	7.34633	7.10744	7.11312
TSSK3	4.46486	4.47795	4.54	4.25037	3.60156	4.34423	3.85936	3.8559	4.47384
ZBTB8B	3.3838	3.29075	3.81928	4.02918	3.60722	3.80987	3.85448	3.37111	3.84748
ZBTB8A	3.87377	3.72725	4.14266	3.34645	3.01107	4.13677	4.72616	4.38364	3.77795
SH3D21	4.193	4.58337	4.44233	4.78233	4.68132	4.43792	4.81958	4.30772	4.71111
PPCS	7.32701	6.95046	7.639	9.24351	8.57468	8.57383	8.7243	8.58524	8.38146
CCDC30	1.67319	1.50356	1.22888	2.13489	2.2265	1.45367	1.9863	2.17255	1.93726
C1orf50	6.60934	6.26463	6.69159	7.19092	7.19227	7.16262	7.4595	7.26596	7.12921
TMEM269	2.76693	2.49648	2.18581	2.92551	2.6604	2.21837	3.12532	2.75661	2.21455
FAM183A	2.7581	2.73599	2.89203	2.55089	2.8154	2.7149	3.10982	2.53399	2.77687
CYP4B1	5.13119	4.9865	4.42443	4.60705	4.74096	4.7577	4.60619	4.0956	4.78111
FPGT	3.06484	3.08084	4.04289	5.10171	3.91708	3.9568	4.53402	4.4799	4.38674
TNNI3K	2.55516	4.09819	2.96883	3.69331	3.9649	3.29419	3.90025	2.91751	3.17813
FPGT-TNNI3K	4.53844	4.35002	4.18343	4.63155	4.0918	4.17583	4.44909	4.29206	4.5567
ACADM	5.98152	6.35181	5.67808	7.43562	6.90354	6.61418	7.65274	7.65309	7.45149
RABGGTB	4.83301	4.8614	4.82343	6.28475	5.40137	6.14165	6.11705	5.77966	5.65761
DNAJB4	5.63819	5.62423	6.10654	6.14846	6.21613	5.31995	5.41943	5.02038	6.08968
GIPC2	2.70354	4.44583	2.35059	2.62636	2.80963	2.54854	2.44988	2.4414	2.04792
HS2ST1	4.76571	5.13267	4.50457	7.5388	7.374	6.29073	6.41087	7.42694	6.53651
LINC01140	1.61845	2.12834	1.8237	1.77419	3.08018	2.70577	2.53133	2.71359	2.11548
LRRC8C	6.2025	5.37198	4.98557	7.22867	7.04109	6.91977	6.3603	7.2265	7.18082
LRRC8D	5.863	5.93951	6.64585	8.21784	7.22744	7.52777	7.30359	7.33447	7.45094
RNPC3	5.10725	5.4189	5.08372	5.16132	5.2326	3.95814	5.29154	5.22147	4.57031
AMY2B	3.22647	3.32419	2.97813	2.18622	2.70798	2.47783	2.50336	1.7231	2.24555
NBPF6	3.95617	3.32524	3.67313	3.31878	3.366	3.88774	3.27399	3.42207	3.745
GNAI3	6.57744	6.59521	6.74804	7.3706	7.11779	6.47368	8.08647	8.60971	7.65901
AMPD2	7.42184	7.52105	6.95506	6.59249	7.28794	7.12455	7.4237	7.30742	7.76534
GSTM4	4.27356	3.44084	3.08043	6.11826	6.92117	6.59186	5.4834	6.09841	6.41663
GSTM2	4.06541	4.39516	4.73504	5.33727	6.37039	5.8601	4.40958	5.17299	5.48949
GSTM1	4.90075	4.46543	3.02246	4.68614	5.32403	4.99375	3.74992	4.11385	5.37089
GSTM5	2.68059	3.56367	2.54199	4.32741	5.22351	3.21705	2.52491	2.47556	3.65108
KCNC4	3.83655	4.36316	3.77267	2.76443	3.12986	3.73402	3.90514	3.98775	4.25428
OLFML3	4.12936	4.42543	3.87993	3.74267	3.78404	4.07631	4.06513	3.5154	3.41884
ATP1A1	7.95307	8.19133	8.10758	8.25508	8.37425	8.74537	9.17189	9.25941	8.67941
LOC644634	8.25597	8.21321	8.31444	7.71899	7.62825	7.72065	8.37624	8.98589	8.51022
POLR3GL	5.56934	4.86886	5.52784	6.0186	5.98988	6.52927	6.59596	6.13132	6.15589
CHD1L	6.61797	6.58429	6.86926	7.22197	6.98553	7.19463	7.01197	7.65232	7.49469
PLEKHO1	8.89092	8.65303	8.87371	8.98936	8.87645	9.34676	11.0749	11.0625	10.5696
LCE5A	3.65469	3.08444	3.0997	3.35362	2.51783	3.55008	3.87745	3.00018	3.56559
LCE3C	2.00392	1.86368	2.50945	2.41455	2.64019	2.67453	2.0945	2.20049	2.52009
LCE1B	4.99362	4.44905	4.54782	4.88195	4.80201	4.53849	4.83097	4.18119	4.6524
INTS3	7.18032	7.05004	7.35052	8.02279	7.99044	8.17595	8.61161	8.3996	8.42143
SLC27A3	5.14612	3.91736	4.56149	7.01489	6.99607	6.95133	6.78634	7.14757	6.97297
ADAM15	5.46998	5.47117	5.27409	4.99913	5.31022	5.4405	5.37662	5.42315	5.29722
DCST1	4.44493	4.94049	4.61521	5.47651	4.22292	4.45461	5.27775	4.59685	5.19111
EFNA4	3.49246	3.57104	4.09359	4.68307	4.17831	4.89044	3.94879	4.40914	4.77546
EFNA3	4.02794	3.75467	4.05048	4.81884	4.16361	3.8783	4.62348	4.31779	4.56829
MTX1	6.47846	5.40287	6.41252	7.95631	7.66041	8.35238	7.42402	7.62813	6.98899
CADM3	2.99222	2.57887	2.85659	2.91579	2.38521	3.57423	2.63819	2.5153	2.56102
ACKR1	4.63396	4.05405	3.84155	4.32649	4.16204	3.72229	3.8951	4.12767	3.54804
FCGR2A	3.59339	4.24193	4.08462	4.48031	5.21199	4.64492	4.31366	3.79811	4.46408
FCGR2C	3.63381	3.61017	3.39988	4.18806	3.83486	3.97854	3.75187	3.63709	3.78322
FCGR2B	3.84752	3.45656	3.88151	4.33787	4.08231	3.4934	3.4079	3.13497	3.9956
NOS1AP	3.88203	4.21387	4.27041	3.90993	3.99876	4.63	3.98501	3.59366	4.07729
C1orf226	5.6517	5.47118	5.33834	5.38945	5.21823	5.54875	5.33034	5.36211	5.45866
UCK2	7.37003	6.89047	7.131	8.64025	8.54575	8.58176	9.16949	9.33078	9.11621
TEX35	3.99124	3.89257	3.99704	4.16947	4.37418	4.16051	3.69682	3.99533	3.91463
C1orf220	4.94021	4.85971	4.94349	5.06131	4.93792	4.7772	4.9729	5.48781	5.13824
IER5	7.61199	7.28224	7.72714	5.13902	4.93142	4.78919	5.87431	5.92848	5.29521
CFHR1	1.48838	1.32468	1.47982	1.68816	1.66183	1.72634	1.85166	1.31974	1.4195
CFHR2	2.00283	1.68207	2.27036	2.13996	2.23726	1.85699	2.21336	1.79224	2.67709
NAV1	4.56285	5.09228	5.25381	5.9826	6.03769	5.81168	4.3994	3.94732	4.06048
MDM4	7.6894	7.79299	8.00026	7.10004	7.31133	6.77895	6.94178	7.12197	6.68222
LYPLAL1	5.10168	6.52811	4.96402	9.21129	8.28296	7.88223	8.14581	8.19034	8.14835
CNIH3	3.29437	3.67379	3.83999	3.948	2.95797	3.10622	3.79052	3.38858	3.52383
SNAP47	3.6529	3.79354	3.97558	4.44838	4.24654	4.18051	4.18158	4.69413	4.77193
RHOU	3.61252	4.03505	3.86739	3.86417	3.97271	3.71555	6.28234	6.79372	6.75253
TSNAX	5.37768	5.51324	5.75461	6.11938	5.82319	5.98698	5.58665	5.59888	5.66566
DISC1	4.9062	5.30269	4.49809	4.71799	4.55563	4.36216	4.29484	3.87027	4.46802
TSNAX-DISC1	4.40358	4.88188	4.65912	4.32446	4.36669	4.41091	4.22042	3.91368	4.35256
CHRM3	1.97639	2.40909	1.83903	2.14737	1.63394	1.84281	1.97788	1.86811	2.25187
CDK11B	4.85658	5.98364	5.32903	4.48004	3.806	4.42015	5.05789	5.02986	4.93954
SLC35E2B	8.18043	8.16131	8.22884	7.90404	7.90038	7.79897	8.53529	8.30319	8.60527
CDK11A	7.30935	7.99155	7.72948	7.86326	7.53462	7.40917	8.8429	8.71322	8.49735
SLC35E2A	8.7302	8.67437	8.72347	8.42115	8.43733	8.29929	9.03177	8.76885	9.02709
FAAP20	6.38093	6.55385	6.84309	7.03083	7.48658	7.54801	7.14233	7.21628	7.29851
TTC34	6.78125	6.97041	7.02959	6.74181	6.72929	6.85687	6.84026	6.77512	6.82008
TNFRSF25	8.42894	8.25095	8.55247	7.68375	8.063	8.35112	9.57334	9.97828	9.59793
PLEKHG5	5.96911	5.07487	5.10045	5.38885	5.4426	5.62697	5.28233	5.33814	5.38955
ERRFI1	3.92354	5.14599	3.313	3.045	3.0753	3.69116	3.3303	3.6873	4.2491
HNRNPCL1	5.32567	5.36835	5.19793	5.98549	5.5299	5.79151	5.95891	5.61251	5.69575
PRAMEF6	5.29795	4.72466	5.03246	5.66936	5.39552	5.46455	5.25472	5.18025	5.4147
PRAMEF27	4.14434	2.74427	3.56468	3.92617	3.72228	3.37626	3.41067	4.28112	3.09135
PRAMEF25	3.44294	3.21827	3.06567	3.28763	2.8146	2.80638	3.54678	2.97857	3.49782
TAS1R2	3.25189	3.14289	3.42531	3.31404	2.66873	3.45359	3.17958	3.78322	2.69943
ALDH4A1	3.43857	2.94717	3.55612	5.97642	5.61005	6.38332	4.87935	4.84619	4.97223
IFFO2	8.58905	8.59357	8.83478	6.13692	6.48124	6.16458	7.8897	8.06343	7.98389
DDOST	6.97392	6.58473	6.97469	6.95005	7.16175	6.9074	7.34775	7.35475	7.12533
HNRNPR	6.53688	6.79152	6.85937	6.70152	6.04919	6.09464	7.53503	7.51788	7.30162
SMIM12	9.06341	8.59748	8.71045	9.36678	8.82776	9.21227	10.0226	9.87106	9.45303
SFPQ	8.81741	8.61451	8.82213	8.24312	8.19977	7.91976	8.67244	8.79588	8.76881
RRAGC	6.4823	6.93742	6.4294	8.97558	8.55096	8.61222	8.32934	8.39767	8.0004
MYCBP	4.90578	5.35269	5.49209	8.67705	7.83317	8.25875	8.73827	8.93839	8.50476
EBNA1BP2	6.58118	5.98621	6.01778	7.57225	7.08483	7.699	8.21455	8.43634	7.54543
MKNK1	5.88835	5.1345	4.93088	6.91231	5.99525	7.20196	7.27972	7.82882	7.19174
MOB3C	5.49876	5.38192	5.76585	5.52535	5.85648	5.9301	6.81824	7.32484	6.60797
TAL1	3.65368	3.83704	4.25211	3.5675	3.35215	4.285	3.00139	3.65793	3.50377
STIL	2.50329	2.33117	2.0137	4.74949	4.6355	5.37596	5.82474	5.87681	5.6288
CDCP2	5.83442	6.00543	6.25972	5.83532	6.0104	5.3929	5.84687	6.17228	6.10713
CYB5RL	4.39728	3.93821	4.34144	4.50642	4.75617	5.09709	4.99743	4.73655	4.6907
PLPP3	2.59467	2.6089	2.79859	2.82293	2.78202	2.54097	2.35937	2.71963	3.23088
DAB1	2.09511	1.62912	1.657	1.89896	1.59403	1.97432	2.82879	2.9757	1.80985
OMA1	3.67844	4.83275	4.72104	4.89809	4.37696	4.08243	4.83703	4.03834	4.86094
GBP2	5.58702	5.80465	6.14405	8.20299	7.38962	6.85231	7.49401	8.51464	7.66326
GBP7	2.21619	2.54881	2.17246	2.4883	2.00802	2.45201	2.18342	2.95329	2.78127
ARHGAP29	2.08526	2.19291	2.10196	1.52411	2.43998	1.99499	1.49526	1.60492	2.22522
AKNAD1	2.35072	2.10012	1.8805	2.24957	2.48427	1.75032	1.85107	1.92079	2.16019
CLCC1	6.4882	5.61956	6.2999	6.73532	5.96011	5.53065	6.36192	6.80699	6.71286
RHOC	5.91181	5.87338	5.44986	8.55811	8.64308	9.041	8.88891	8.86364	8.76537
PPM1J	3.60739	3.45993	3.31115	3.37081	3.25685	3.27752	3.02271	3.40535	3.10239
BCAS2	8.04176	7.99352	7.79094	8.0353	7.46786	6.21737	7.79105	7.81841	6.68933
DENND2C	2.07305	2.74727	2.91668	2.85844	1.66372	2.41134	3.54554	2.72753	3.00206
WARS2	3.55294	3.37164	4.14025	4.35648	4.18269	3.88492	3.21971	3.91106	3.04184
SEC22B	5.54721	5.47256	5.18854	8.13405	7.565	7.53881	7.35331	7.59443	7.39204
PEX11B	4.65377	4.50936	4.8776	6.29206	6.50751	6.6048	6.5748	6.35801	6.63793
RBM8A	6.59808	6.17832	6.8124	7.29978	7.14238	7.38271	7.78289	7.54057	7.20734
NBPF10	7.86712	7.64048	8.0787	7.51084	7.46011	7.69841	7.87995	8.42667	8.2466
NOTCH2NLA	7.27724	7.58874	7.78508	8.42437	7.00961	8.12155	7.86667	8.42496	7.76799
NBPF14	8.04676	7.89492	8.16948	7.72593	7.65651	7.52782	7.94261	8.402	8.23133
HIST2H2AA4	9.20225	9.16343	8.9422	8.56923	8.46439	8.81966	8.3352	8.58757	8.91594
HIST2H2BE	7.62457	7.50413	7.70622	6.74278	6.96638	7.15417	7.55037	7.43655	7.7141
MCL1	9.22711	8.99743	9.14925	8.86704	8.69405	8.22496	8.91017	8.86464	8.98739
ADAMTSL4-AS1	6.26804	5.97481	6.22513	4.89116	5.18712	5.3347	5.22975	5.09764	5.93194
CDC42SE1	9.65734	9.47184	9.51892	8.24937	7.9601	8.57636	9.5213	9.60499	9.44545
TMOD4	2.5007	3.11403	3.28718	3.62493	3.26683	3.49006	4.16862	3.42149	3.55107
VPS72	5.7873	5.53872	6.25763	8.04816	8.05094	7.86141	7.96402	7.79591	7.90305
LINGO4	4.33972	4.13252	3.93303	4.14214	3.91243	3.67406	5.34543	6.03458	5.98296
RORC	6.15912	5.36548	5.19249	4.18605	4.13743	4.4576	7.6168	7.83184	8.45066
SPRR2A	2.91786	2.9431	3.31596	2.895	3.13681	2.61761	3.20632	2.77791	2.93579
SHE	3.91353	3.99608	3.84105	3.97166	3.81076	3.85782	3.58696	3.79494	3.27962
PYGO2	5.55123	5.91329	6.13848	6.78657	7.09046	7.66895	7.12394	6.76675	7.22353
SHC1	8.72694	8.44198	8.67499	8.16925	8.20601	8.37678	8.93564	9.11347	8.85222
KRTCAP2	10.7774	10.5846	10.367	11.7292	11.3744	11.7055	10.9392	11.1306	10.9781
MUC1	5.04192	4.78519	5.46573	6.28948	6.29909	6.63092	5.53008	5.64032	4.82038
GBA	7.34295	7.10356	6.82658	9.05121	9.02701	9.15735	9.47819	9.287	9.80165
YY1AP1	8.80459	9.01511	8.90341	9.02663	8.82644	8.92597	9.33883	8.97758	9.12265
ARHGEF2	6.4006	6.18292	6.44639	6.18015	6.49599	6.88285	6.85863	6.92843	7.6312
GLMP	3.60106	3.06965	4.09346	6.2291	6.12097	6.44937	5.42392	5.08071	5.49299
C1orf61	3.26179	3.08161	2.95054	3.40331	3.1796	3.60814	3.16795	3.43056	3.35832
SNHG28	4.54013	4.0608	4.36437	3.72763	4.71435	4.21436	4.03612	3.67663	4.56776
VSIG8	2.18153	2.82969	2.8981	3.47154	3.77326	3.48704	3.48139	3.38084	3.0972
CFAP45	3.38216	3.84055	3.42252	3.02228	3.47181	3.61764	3.07355	2.46225	2.67284
DCAF8	6.636	6.8519	6.63934	5.68512	6.62412	6.14511	6.65097	6.93391	7.2567
PEX19	5.75809	5.17706	5.93305	5.92447	5.97312	6.12891	6.33503	6.26938	6.75104
F11R	7.41421	7.29899	7.44333	7.1682	7.03821	7.40972	7.32629	7.7667	7.47856
TSTD1	8.38318	8.36207	8.07411	8.87292	8.52895	8.91083	8.64858	9.03183	8.6366
ILDR2	2.5352	2.54006	2.22434	1.97136	3.07213	2.50389	3.30004	3.57183	3.70658
CREG1	3.08108	2.95503	2.5114	4.85553	4.33523	4.47031	3.78013	4.12533	4.15442
SELE	3.61178	3.47428	3.35313	3.20574	3.57546	3.34497	3.94581	3.91274	3.97513
PIGC	5.13705	5.66857	5.24291	5.76223	5.43973	5.24433	5.8646	5.8069	5.79518
TNR	3.72922	3.28228	3.51842	3.20695	3.50725	3.73293	3.46807	3.01521	3.15563
[truncated: 17,368 more rows]
