# Supplementary material for: IL-1β, IL-23, and TGF-β drive plasticity of human ILC2s towards IL-17-producing ILCs in nasal inflammation
Source: Nat Commun. 2019 May 14;10:2162. doi: 10.1038/s41467-019-09883-7 (PMC6517442; doi:10.1038/s41467-019-09883-7)
Supplement: Supplementary file 5 — Source Data [file 41467_2019_9883_MOESM5_ESM.xlsx]

## Sheet: Figure 1A
1A	HC	CRSwNP	CF
	3.3	3	3.8
	3.6	3.6	3.3
	4	3.5	3.6
	3	4.2	3.5
	2	2.8	4.2
	4	3.2	1.36206
	3	3.1	0.422
	4.2	4.6
	3.6	4.2
	3.3	3.8
	3.4

## Sheet: Figure 1C
1C	ILC2	HC	CRSwNP	CF
		0.5	68	0.8
		1	69	0.2
		1.6	52	1
		1.9	60	6
		0.2	58	8
		0.6	28	2
		0.5	66	4.75
			78
			55
			70
	ILC0	turbinate	CRSwNP	CF
		39	28	61
		40	20	70
		58	31	72
		52	15	66
		48	27	70
		38	15	54.8
			45	41.78
			22
			19
			25
	ILC3	turbinate	CRSwNP	CF
		10	8	16
		4	3	14
		7	4	13
		11	1	13
		13	1	12
		14	14	5.5
			2	30.1
			11
			4
			8
	ILC1	turbinate	CRSwNP	CF
		15	10	16
		20	14	20
		10	18	28
		15	3	16
		10	15	12
		14	18	27
			10	10.81
			20
			15
			4

## Sheet: Figure 1D
1D	IL-17	HC	CRSwNP	CF
		8	99.4	275
		8	78	169
		10	82	236
		9	94.6	235
	IL-5	HC	CRSwNP	CF
		5	1455	655
		5	456	266
		6.5	769	433
		9	433
		5	780

## Sheet: Figure 1E
1E	HC	CRSwNP	CF
	2.6	0.4	9.5
	0.4	1.4	8.4
	3.2	1.1	3.5
	2.4	0.4
	2.3	2.2

## Sheet: Figure 2B
2B
	w/o epithelium
	IL-2	2.5	3.6	1.6	0.3	1.1	1.3
	IL-2 + S.aureus	4.2	2.3	3.2	0.7	0.1	1
	IL-2 + P. aeruginosa	2.6	1.6	3.9	0.7	0.9	1.3
	with epithelium
	IL-2	1.7	3.2	3.2	1.2	1.5	0.9
	IL-2 + S.aureus	7	12.6	11.6	7.5	6.9	5.9
	IL-2 + P. aeruginosa	22.8	10.6	12.2	7.9	7.2	6.6

## Sheet: Figure 2C
2C	IL1B	IL-2	0.012	0.009	0.01	0.005	0.011	0.002
		IL-2 + S.aureus	0.148	0.135	0.155	0.14	0.116	0.207
		IL-2 + P. aeruginosa	0.189	0.195	0.195	0.175	0.129	0.259
	IL-23	IL-2	0.013	0.028	0.039	0.009	0.011	0.009
		IL-2 + S.aureus	0.689	0.796	0.725	0.652	0.515	0.788
		IL-2 + P. aeruginosa	0.899	0.705	0.796	0.805	0.688	1.064
	TGF-b	IL-2	0.3	0.25	0.31	0.05	0.01	0.2
		IL-2 + S.aureus	3.2	4.6	3.9	2.6	1.5	2.9
		IL-2 + P. aeruginosa	9.8	11.2	11.9	8.5	5.9	9.4
	IL-6	IL-2	0.02	0.02	0.02	0.01
		IL-2 + S.aureus	1.2	0.94	0.87	0.79
		IL-2 + P. aeruginosa	0.68	0.91	0.72	0.73
	TSLP	IL-2	BD	BD	BD	BD
		IL-2 + S.aureus	BD	BD	BD	BD
		IL-2 + P. aeruginosa	BD	BD	BD	BD
	IL-33	IL-2	BD	BD	BD	BD
		IL-2 + S.aureus	BD	BD	BD	BD
		IL-2 + P. aeruginosa	BD	BD	BD	BD

## Sheet: Figure 2D
2D		CRSwNP	CF
	TGF-B	8.6	14.8
		7.2	15.6
		12.6	11.6
		9.5
		12.1
	IL-1b	6.4	2.3
		11.5	12.4
		0.9	14.6
		6.6
		15.2

## Sheet: Figure 2E
2E
	IL2	IL2+IL1b	IL2+IL1b+TGFb	IL2+IL1b+IL6	IL2+IL1b+IL23	IL2+IL1b+IL23+TGFb	IL2+IL1b+TGFb+IL6	IL2+IL1b+IL23+IL6	IL2+IL1b+TGFb+IL6+IL23
	1.14	0.83	3.75	0.2	2.32	12.7	1.49	0.61	10.1
	2.33	1.15	2.01	0.63	2.32	10	4.48	0.48	15.4
	0.99	0.96	0.46		0.68	24	1.74	7.16	4.75
	0	0.74	0	0.085	2.08	32.3	4.57	1.52	0.38
	0.27	0.96	1.61	0.48	3.1	9.6	3.9	0.54	3.18
	1.51	0.98	1.9	0.55	2.45	14.9	4.14	1.84	5.15
						16.35			3.19
						10.01			8.73
						13.44			5.06
						5.167			3.05
						7.31			4.21
						6.89			2.15

## Sheet: Figure 2F
2F		IL-2+IL-7	IL-2+IL-7+IL-33+TSLP	IL-2+IL-7+IL-1b+IL-23	IL2+IL7+IL-1b+IL-23+TGFb
	non	37.4859	9.53369	14.5252	50.8805
	IL5+	3.1909	6.35841	3.3648	3.36447
	IL13+	50.3777	20.5738	38.908	26.1922
	IL5+IL13+	8.59182	62.7795	36.0594	2.51401
	IL17+	0.0907276	0.074795	3.52941	11.0763
	IL13+IL17+	0.192303	0.166001	2.51635	5.10411

## Sheet: Figure 2G
2G		OP9 DL1
	IL-17A-prod cells
	IL-2/7	0.29	0.35	0.407	0.208	0	0.42517	0.396432	0.514372	0.358073	0.23488
	IL-2/7/33/TSLP	1.1	1.23	1.75	1.61	0.33341	0.243518	0.352086	0.846512	0.478819	0.365472
	IL-2/7/1b/23	1.08	1.9	1.6	2.13	7.69231	4.24823	5.66968	7.48813	2.53	8.25147
	IL-2/7/1b/23/TGFb	11.15	10.83	15.01	24.65	8.49515	10.9498	4.95935	6.14919	20.6273	24.809
		OP9 NEO
	IL-17A-prod cells
	IL-2/7	0.447094	0.799201	0.218182	0.401929	0.699068	0.559441
	IL-2/7/33/TSLP	0.236661	0.45403	0.403078	0.326594	0.331816	0.224182
	IL-2/7/1b/23	1.83422	1.80841	0.379147	1.25341	2.11855	1.57687
	IL-2/7/1b/23/TGFb	0.343643	0.881705	5.86804	22.0503	23.1255	7.3151

[truncated: 23 more sheets: Figure 2H, Figure 3A, Figure 3C, Figure 3D, Figure 3E, Figure 4C , Figure 4E, Figure 4G, Figure 4H, Figure 4J, Figure 4K, Figure 5B, Figure 5C, Figure 6F, Figure 7A, Figure 7B, Figure 7D, Figure 7E, Figure 7F, Figure 8B …]
